# Supplementary material for: Discovery of a First-in-Class Degrader for the Lipid Kinase PIKfyve
Source: J Med Chem. 2023 Aug 21;66(17):12432–45. doi: 10.1021/acs.jmedchem.3c00912 (PMC10510382; doi:10.1021/acs.jmedchem.3c00912)
Supplement: Supplementary file 2 — jm3c00912_si_002.csv [file jm3c00912_si_002.csv]

Compound	SMILE	0.1 ¦ÌM degradation % (VCaP cells)	1 ¦ÌM degradation %(VCaP cells)	DC50 (nM)	Antiproliferative activity against VCaP IC50 (nM)
7a	O=C(NCCOC1=NC(N2CCOCC2)=CC(N/N=C/C3=CC(C)=CC=C3)=N1)CC(N[C@@H](C(C)(C)C)C(N4[C@H](C(NCC5=CC=C(C6=C(C)N=CS6)C=C5)=O)C[C@@H](O)C4)=O)=O	0	0	-	-
7b	CC1=CC=CC(/C=N/NC2=NC(OCCNC(CCC(N[C@@H](C(C)(C)C)C(N3[C@H](C(NCC4=CC=C(C5=C(C)N=CS5)C=C4)=O)C[C@@H](O)C3)=O)=O)=O)=NC(N6CCOCC6)=C2)=C1	0	0	-	-
7c	O=C(CCCC(N[C@@H](C(C)(C)C)C(N1[C@H](C(NCC2=CC=C(C3=C(C)N=CS3)C=C2)=O)C[C@@H](O)C1)=O)=O)NCCOC4=NC(N5CCOCC5)=CC(N/N=C/C6=CC(C)=CC=C6)=N4	0	0	-	-
7d	CC1=CC=CC(/C=N/NC2=NC(OCCNC(CCCCC(N[C@@H](C(C)(C)C)C(N3[C@H](C(NCC4=CC=C(C5=C(C)N=CS5)C=C4)=O)C[C@@H](O)C3)=O)=O)=O)=NC(N6CCOCC6)=C2)=C1	0	10	-	-
7e	O=C(CCCCCC(N[C@@H](C(C)(C)C)C(N1[C@H](C(NCC2=CC=C(C3=C(C)N=CS3)C=C2)=O)C[C@@H](O)C1)=O)=O)NCCOC4=NC(N5CCOCC5)=CC(N/N=C/C6=CC(C)=CC=C6)=N4	3	0	-	-
7f	CC1=CC=CC(/C=N/NC2=NC(OCCNC(CCCCCCC(N[C@@H](C(C)(C)C)C(N3[C@H](C(NCC4=CC=C(C5=C(C)N=CS5)C=C4)=O)C[C@@H](O)C3)=O)=O)=O)=NC(N6CCOCC6)=C2)=C1	0	51	-	-
7g	O=C(CCCCCCCC(N[C@@H](C(C)(C)C)C(N1[C@H](C(NCC2=CC=C(C3=C(C)N=CS3)C=C2)=O)C[C@@H](O)C1)=O)=O)NCCOC4=NC(N5CCOCC5)=CC(N/N=C/C6=CC(C)=CC=C6)=N4	30	17	-	-
7h	CC1=CC=CC(/C=N/NC2=NC(OCCNC(CCCCCCCCC(N[C@@H](C(C)(C)C)C(N3[C@H](C(NCC4=CC=C(C5=C(C)N=CS5)C=C4)=O)C[C@@H](O)C3)=O)=O)=O)=NC(N6CCOCC6)=C2)=C1	32	31	-	-
7i	O=C(CCCCCCCCCC(N[C@@H](C(C)(C)C)C(N1[C@H](C(NCC2=CC=C(C3=C(C)N=CS3)C=C2)=O)C[C@@H](O)C1)=O)=O)NCCOC4=NC(N5CCOCC5)=CC(N/N=C/C6=CC(C)=CC=C6)=N4	72	32	-	-
7j	CC1=CC=CC(/C=N/NC2=NC(OCCNC(CCCCCCCCCCC(N[C@@H](C(C)(C)C)C(N3[C@H](C(NCC4=CC=C(C5=C(C)N=CS5)C=C4)=O)C[C@@H](O)C3)=O)=O)=O)=NC(N6CCOCC6)=C2)=C1	67	21	-	-
12a	O=C(CC(N[C@@H](C(C)(C)C)C(N1[C@H](C(NCC2=CC=C(C3=C(C)N=CS3)C=C2)=O)C[C@@H](O)C1)=O)=O)NC(C=C4)=CC=C4CCOC5=NC(N6CCOCC6)=CC(N/N=C/C7=CC(C)=CC=C7)=N5	0	0	-	-
12b	CC1=CC=CC(/C=N/NC2=NC(OCCC(C=C3)=CC=C3NC(CCC(N[C@@H](C(C)(C)C)C(N4[C@H](C(NCC5=CC=C(C6=C(C)N=CS6)C=C5)=O)C[C@@H](O)C4)=O)=O)=O)=NC(N7CCOCC7)=C2)=C1	0	8	-	-
12c	CC1=CC=CC(/C=N/NC2=NC(OCCC(C=C3)=CC=C3NC(CCCC(N[C@@H](C(C)(C)C)C(N4[C@H](C(NCC5=CC=C(C6=C(C)N=CS6)C=C5)=O)C[C@@H](O)C4)=O)=O)=O)=NC(N7CCOCC7)=C2)=C1	0	0	-	-
12d	CC1=CC=CC(/C=N/NC2=NC(OCCC(C=C3)=CC=C3NC(CCCCC(N[C@@H](C(C)(C)C)C(N4[C@H](C(NCC5=CC=C(C6=C(C)N=CS6)C=C5)=O)C[C@@H](O)C4)=O)=O)=O)=NC(N7CCOCC7)=C2)=C1	97	91	1.47	522.3
12e	CC1=CC=CC(/C=N/NC2=NC(OCCC(C=C3)=CC=C3NC(CCCCCC(N[C@@H](C(C)(C)C)C(N4[C@H](C(NCC5=CC=C(C6=C(C)N=CS6)C=C5)=O)C[C@@H](O)C4)=O)=O)=O)=NC(N7CCOCC7)=C2)=C1	90	75	-	-
12f	CC1=CC=CC(/C=N/NC2=NC(OCCC(C=C3)=CC=C3NC(CCCCCCC(N[C@@H](C(C)(C)C)C(N4[C@H](C(NCC5=CC=C(C6=C(C)N=CS6)C=C5)=O)C[C@@H](O)C4)=O)=O)=O)=NC(N7CCOCC7)=C2)=C1	26	19	-	-
12g	CC(C)(C)[C@H](NC(CCCCCCCC(NC1=CC=C(CCOC2=NC(N3CCOCC3)=CC(N/N=C/C4=CC(C)=CC=C4)=N2)C=C1)=O)=O)C(N5[C@H](C(NCC6=CC=C(C7=C(C)N=CS7)C=C6)=O)C[C@@H](O)C5)=O	84	92	-	-
12h	CC1=CC=CC(/C=N/NC2=NC(OCCC(C=C3)=CC=C3NC(CCCCCCCCC(N[C@@H](C(C)(C)C)C(N4[C@H](C(NCC5=CC=C(C6=C(C)N=CS6)C=C5)=O)C[C@@H](O)C4)=O)=O)=O)=NC(N7CCOCC7)=C2)=C1	81	45	-	-
12i	CC1=CC=CC(/C=N/NC2=NC(OCCC(C=C3)=CC=C3NC(CCCCCCCCCC(N[C@@H](C(C)(C)C)C(N4[C@H](C(NCC5=CC=C(C6=C(C)N=CS6)C=C5)=O)C[C@@H](O)C4)=O)=O)=O)=NC(N7CCOCC7)=C2)=C1	64	41	-	-
12j	O=C(CCCCCCCCCCC(N[C@@H](C(C)(C)C)C(N1[C@H](C(NCC2=CC=C(C3=C(C)N=CS3)C=C2)=O)C[C@@H](O)C1)=O)=O)NC(C=C4)=CC=C4CCOC5=NC(N6CCOCC6)=CC(N/N=C/C7=CC(C)=CC=C7)=N5	48	3	-	-
13a	CC1=CC=CC(/C=N/NC2=NC(OCCC(C=C3)=CC=C3NC(CCCCC(N[C@@H](C(C)(C)C)C(N4[C@H](C(N[C@@H](C)C5=CC=C(C6=C(C)N=CS6)C=C5)=O)C[C@@H](O)C4)=O)=O)=O)=NC(N7CCOCC7)=C2)=C1	47	44	-	-
12dN	CC1=CC=CC(/C=N/NC2=NC(OCCC(C=C3)=CC=C3NC(CCCCC(N[C@@H](C(C)(C)C)C(N4[C@H](C(NCC5=CC=C(C6=C(C)N=CS6)C=C5)=O)C[C@H](O)C4)=O)=O)=O)=NC(N7CCOCC7)=C2)=C1	0	0	-	-
