# Supplementary material for: Discovery of a First-in-Class Degrader for the Lipid Kinase PIKfyve
Source: J Med Chem. 2023 Aug 21;66(17):12432–45. doi: 10.1021/acs.jmedchem.3c00912 (PMC10510382; doi:10.1021/acs.jmedchem.3c00912)
Supplement: Supplementary file 3 — jm3c00912_si_003.pdb [file jm3c00912_si_003.pdb]

TITLE     PIKFYVE/FIG4/VAC14 COMPLEX CENTERED ON PIKFYVE - MAP2
EXPDTA    ELECTRON MICROSCOPY
REMARK   2 RESOLUTION.    6.60 ANGSTROMS
REMARK   4 7K2V COMPLIES WITH FORMAT V. 3.0, 1-DEC-2006
REMARK 245   TEMPERATURE (KELVIN)              : NULL
REMARK 245   PH                             : 7.80
REMARK 888
REMARK 888 WRITTEN BY MAESTRO (A PRODUCT OF SCHRODINGER, LLC)
ATOM      1  N   CYS P   1     188.700 278.217 211.798  1.00  9.02           N1+
ATOM      2  CA  CYS P   1     188.662 276.716 211.632  1.00  9.02           C  
ATOM      3  C   CYS P   1     189.461 276.097 212.808  1.00  9.02           C  
ATOM      4  O   CYS P   1     190.376 276.708 213.370  1.00  9.02           O  
ATOM      5  CB  CYS P   1     189.251 276.223 210.287  1.00  9.02           C  
ATOM      6  SG  CYS P   1     188.376 276.908 208.853  1.00  9.02           S  
ATOM      7  H1  CYS P   1     188.463 278.647 210.915  1.00  0.00           H  
ATOM      8  H2  CYS P   1     188.041 278.496 212.510  1.00  0.00           H  
ATOM      9  H3  CYS P   1     189.636 278.487 212.067  1.00  0.00           H  
ATOM     10  HA  CYS P   1     187.607 276.449 211.719  1.00  0.00           H  
ATOM     11  HB3 CYS P   1     189.189 275.135 210.216  1.00  0.00           H  
ATOM     12  HB2 CYS P   1     190.307 276.482 210.193  1.00  0.00           H  
ATOM     13  HG  CYS P   1     189.121 276.302 207.923  1.00  0.00           H  
ATOM     14  N   ARG P   2     189.129 274.837 213.126  1.00 25.39           N  
ATOM     15  CA  ARG P   2     189.906 274.009 214.043  1.00 25.39           C  
ATOM     16  C   ARG P   2     190.444 272.810 213.270  1.00 25.39           C  
ATOM     17  O   ARG P   2     189.703 272.190 212.514  1.00 25.39           O  
ATOM     18  CB  ARG P   2     189.031 273.556 215.230  1.00 25.39           C  
ATOM     19  CG  ARG P   2     189.780 272.653 216.238  1.00 25.39           C  
ATOM     20  CD  ARG P   2     188.904 272.071 217.359  1.00 25.39           C  
ATOM     21  NE  ARG P   2     188.488 273.077 218.353  1.00 25.39           N  
ATOM     22  CZ  ARG P   2     189.197 273.506 219.411  1.00 25.39           C  
ATOM     23  NH1 ARG P   2     190.403 273.000 219.709  1.00 25.39           N  
ATOM     24  NH2 ARG P   2     188.678 274.460 220.195  1.00 25.39           N1+
ATOM     25  H   ARG P   2     188.376 274.369 212.636  1.00  0.00           H  
ATOM     26  HA  ARG P   2     190.756 274.559 214.451  1.00  0.00           H  
ATOM     27  HB3 ARG P   2     188.157 273.026 214.851  1.00  0.00           H  
ATOM     28  HB2 ARG P   2     188.655 274.439 215.746  1.00  0.00           H  
ATOM     29  HG3 ARG P   2     190.558 273.276 216.683  1.00  0.00           H  
ATOM     30  HG2 ARG P   2     190.309 271.822 215.772  1.00  0.00           H  
ATOM     31  HD3 ARG P   2     189.345 271.179 217.805  1.00  0.00           H  
ATOM     32  HD2 ARG P   2     187.968 271.735 216.914  1.00  0.00           H  
ATOM     33  HE  ARG P   2     187.539 273.406 218.287  1.00  0.00           H  
ATOM     34 HH12 ARG P   2     190.914 273.322 220.519  1.00  0.00           H  
ATOM     35 HH11 ARG P   2     190.807 272.282 219.125  1.00  0.00           H  
ATOM     36 HH22 ARG P   2     189.187 274.787 221.005  1.00  0.00           H  
ATOM     37 HH21 ARG P   2     187.779 274.870 219.987  1.00  0.00           H  
ATOM     38  N   LEU P   3     191.707 272.474 213.537  1.00 84.11           N  
ATOM     39  CA  LEU P   3     192.340 271.244 213.096  1.00 84.11           C  
ATOM     40  C   LEU P   3     192.637 270.426 214.351  1.00 84.11           C  
ATOM     41  O   LEU P   3     193.198 270.951 215.314  1.00 84.11           O  
ATOM     42  CB  LEU P   3     193.588 271.560 212.240  1.00 84.11           C  
ATOM     43  CG  LEU P   3     194.827 272.150 212.957  1.00 84.11           C  
ATOM     44  CD1 LEU P   3     195.987 272.276 211.959  1.00 84.11           C  
ATOM     45  CD2 LEU P   3     194.559 273.506 213.641  1.00 84.11           C  
ATOM     46  H   LEU P   3     192.249 273.031 214.183  1.00  0.00           H  
ATOM     47  HA  LEU P   3     191.659 270.670 212.466  1.00  0.00           H  
ATOM     48  HB3 LEU P   3     193.297 272.226 211.427  1.00  0.00           H  
ATOM     49  HB2 LEU P   3     193.892 270.632 211.754  1.00  0.00           H  
ATOM     50  HG  LEU P   3     195.161 271.450 213.722  1.00  0.00           H  
ATOM     51 HD11 LEU P   3     196.848 272.784 212.396  1.00  0.00           H  
ATOM     52 HD12 LEU P   3     196.323 271.295 211.622  1.00  0.00           H  
ATOM     53 HD13 LEU P   3     195.689 272.840 211.074  1.00  0.00           H  
ATOM     54 HD21 LEU P   3     195.430 274.160 213.600  1.00  0.00           H  
ATOM     55 HD22 LEU P   3     193.744 274.052 213.166  1.00  0.00           H  
ATOM     56 HD23 LEU P   3     194.313 273.374 214.695  1.00  0.00           H  
ATOM     57  N   TYR P   4     192.240 269.152 214.324  1.00 39.17           N  
ATOM     58  CA  TYR P   4     192.554 268.210 215.393  1.00 39.17           C  
ATOM     59  C   TYR P   4     193.945 267.668 215.137  1.00 39.17           C  
ATOM     60  O   TYR P   4     194.227 267.373 213.984  1.00 39.17           O  
ATOM     61  CB  TYR P   4     191.544 267.057 215.389  1.00 39.17           C  
ATOM     62  CG  TYR P   4     190.139 267.518 215.665  1.00 39.17           C  
ATOM     63  CD1 TYR P   4     189.336 267.948 214.596  1.00 39.17           C  
ATOM     64  CD2 TYR P   4     189.642 267.551 216.981  1.00 39.17           C  
ATOM     65  CE1 TYR P   4     188.023 268.374 214.831  1.00 39.17           C  
ATOM     66  CE2 TYR P   4     188.328 267.990 217.221  1.00 39.17           C  
ATOM     67  CZ  TYR P   4     187.514 268.386 216.142  1.00 39.17           C  
ATOM     68  OH  TYR P   4     186.226 268.774 216.359  1.00 39.17           O  
ATOM     69  H   TYR P   4     191.791 268.773 213.501  1.00  0.00           H  
ATOM     70  HA  TYR P   4     192.519 268.707 216.365  1.00  0.00           H  
ATOM     71  HB3 TYR P   4     191.802 266.318 216.144  1.00  0.00           H  
ATOM     72  HB2 TYR P   4     191.567 266.531 214.435  1.00  0.00           H  
ATOM     73  HD1 TYR P   4     189.731 267.961 213.593  1.00  0.00           H  
ATOM     74  HD2 TYR P   4     190.265 267.239 217.806  1.00  0.00           H  
ATOM     75  HE1 TYR P   4     187.417 268.687 213.997  1.00  0.00           H  
ATOM     76  HE2 TYR P   4     187.940 268.004 218.229  1.00  0.00           H  
ATOM     77  HH  TYR P   4     185.717 268.777 215.544  1.00  0.00           H  
ATOM     78  N   TYR P   5     194.765 267.557 216.194  1.00 49.72           N  
ATOM     79  CA  TYR P   5     196.080 266.903 216.213  1.00 49.72           C  
ATOM     80  C   TYR P   5     196.934 267.173 214.972  1.00 49.72           C  
ATOM     81  O   TYR P   5     197.268 266.230 214.257  1.00 49.72           O  
ATOM     82  CB  TYR P   5     195.904 265.389 216.430  1.00 49.72           C  
ATOM     83  CG  TYR P   5     195.384 265.061 217.800  1.00 49.72           C  
ATOM     84  CD1 TYR P   5     194.003 265.118 218.056  1.00 49.72           C  
ATOM     85  CD2 TYR P   5     196.286 264.740 218.832  1.00 49.72           C  
ATOM     86  CE1 TYR P   5     193.527 264.888 219.354  1.00 49.72           C  
ATOM     87  CE2 TYR P   5     195.803 264.480 220.125  1.00 49.72           C  
ATOM     88  CZ  TYR P   5     194.423 264.560 220.386  1.00 49.72           C  
ATOM     89  OH  TYR P   5     193.951 264.322 221.642  1.00 49.72           O  
ATOM     90  H   TYR P   5     194.427 267.851 217.098  1.00  0.00           H  
ATOM     91  HA  TYR P   5     196.625 267.311 217.065  1.00  0.00           H  
ATOM     92  HB3 TYR P   5     196.867 264.894 216.355  1.00  0.00           H  
ATOM     93  HB2 TYR P   5     195.260 264.945 215.668  1.00  0.00           H  
ATOM     94  HD1 TYR P   5     193.313 265.357 217.265  1.00  0.00           H  
ATOM     95  HD2 TYR P   5     197.348 264.699 218.642  1.00  0.00           H  
ATOM     96  HE1 TYR P   5     192.476 264.962 219.567  1.00  0.00           H  
ATOM     97  HE2 TYR P   5     196.491 264.227 220.918  1.00  0.00           H  
ATOM     98  HH  TYR P   5     192.995 264.369 221.706  1.00  0.00           H  
ATOM     99  N   ALA P   6     197.234 268.457 214.713  1.00 20.36           N  
ATOM    100  CA  ALA P   6     197.978 268.894 213.530  1.00 20.36           C  
ATOM    101  C   ALA P   6     199.292 268.129 213.334  1.00 20.36           C  
ATOM    102  O   ALA P   6     199.567 267.684 212.221  1.00 20.36           O  
ATOM    103  CB  ALA P   6     198.274 270.394 213.638  1.00 20.36           C  
ATOM    104  H   ALA P   6     196.905 269.184 215.332  1.00  0.00           H  
ATOM    105  HA  ALA P   6     197.339 268.722 212.661  1.00  0.00           H  
ATOM    106  HB1 ALA P   6     198.641 270.795 212.693  1.00  0.00           H  
ATOM    107  HB2 ALA P   6     197.382 270.949 213.917  1.00  0.00           H  
ATOM    108  HB3 ALA P   6     199.024 270.605 214.402  1.00  0.00           H  
ATOM    109  N   GLY P   7     200.033 267.951 214.442  1.00 15.84           N  
ATOM    110  CA  GLY P   7     201.311 267.253 214.485  1.00 15.84           C  
ATOM    111  C   GLY P   7     201.161 265.781 214.100  1.00 15.84           C  
ATOM    112  O   GLY P   7     201.936 265.310 213.270  1.00 15.84           O  
ATOM    113  H   GLY P   7     199.699 268.336 215.314  1.00  0.00           H  
ATOM    114  HA3 GLY P   7     201.721 267.318 215.493  1.00  0.00           H  
ATOM    115  HA2 GLY P   7     202.020 267.747 213.817  1.00  0.00           H  
ATOM    116  N   GLU P   8     200.157 265.076 214.656  1.00 59.08           N  
ATOM    117  CA  GLU P   8     199.915 263.669 214.340  1.00 59.08           C  
ATOM    118  C   GLU P   8     199.561 263.455 212.884  1.00 59.08           C  
ATOM    119  O   GLU P   8     200.183 262.604 212.266  1.00 59.08           O  
ATOM    120  CB  GLU P   8     198.830 263.033 215.228  1.00 59.08           C  
ATOM    121  CG  GLU P   8     199.183 263.019 216.726  1.00 59.08           C  
ATOM    122  CD  GLU P   8     200.473 262.248 217.061  1.00 59.08           C  
ATOM    123  OE1 GLU P   8     200.870 261.354 216.278  1.00 59.08           O  
ATOM    124  OE2 GLU P   8     201.057 262.576 218.116  1.00 59.08           O1-
ATOM    125  H   GLU P   8     199.527 265.512 215.312  1.00  0.00           H  
ATOM    126  HA  GLU P   8     200.867 263.159 214.488  1.00  0.00           H  
ATOM    127  HB3 GLU P   8     198.632 262.011 214.898  1.00  0.00           H  
ATOM    128  HB2 GLU P   8     197.887 263.551 215.073  1.00  0.00           H  
ATOM    129  HG3 GLU P   8     198.365 262.562 217.283  1.00  0.00           H  
ATOM    130  HG2 GLU P   8     199.265 264.043 217.093  1.00  0.00           H  
ATOM    131  N   PHE P   9     198.641 264.269 212.351  1.00 28.59           N  
ATOM    132  CA  PHE P   9     198.281 264.226 210.943  1.00 28.59           C  
ATOM    133  C   PHE P   9     199.429 264.516 210.000  1.00 28.59           C  
ATOM    134  O   PHE P   9     199.553 263.810 209.011  1.00 28.59           O  
ATOM    135  CB  PHE P   9     197.133 265.170 210.630  1.00 28.59           C  
ATOM    136  CG  PHE P   9     195.832 264.614 211.121  1.00 28.59           C  
ATOM    137  CD1 PHE P   9     195.290 263.442 210.566  1.00 28.59           C  
ATOM    138  CD2 PHE P   9     195.206 265.219 212.213  1.00 28.59           C  
ATOM    139  CE1 PHE P   9     194.112 262.940 211.081  1.00 28.59           C  
ATOM    140  CE2 PHE P   9     194.043 264.683 212.735  1.00 28.59           C  
ATOM    141  CZ  PHE P   9     193.492 263.568 212.142  1.00 28.59           C  
ATOM    142  H   PHE P   9     198.179 264.963 212.926  1.00  0.00           H  
ATOM    143  HA  PHE P   9     197.952 263.209 210.740  1.00  0.00           H  
ATOM    144  HB3 PHE P   9     197.050 265.351 209.562  1.00  0.00           H  
ATOM    145  HB2 PHE P   9     197.315 266.151 211.072  1.00  0.00           H  
ATOM    146  HD1 PHE P   9     195.786 262.932 209.755  1.00  0.00           H  
ATOM    147  HD2 PHE P   9     195.623 266.128 212.596  1.00  0.00           H  
ATOM    148  HE1 PHE P   9     193.696 262.036 210.688  1.00  0.00           H  
ATOM    149  HE2 PHE P   9     193.536 265.129 213.573  1.00  0.00           H  
ATOM    150  HZ  PHE P   9     192.574 263.171 212.519  1.00  0.00           H  
ATOM    151  N   HIS P  10     200.270 265.507 210.332  1.00 18.52           N  
ATOM    152  CA  HIS P  10     201.465 265.794 209.552  1.00 18.52           C  
ATOM    153  C   HIS P  10     202.385 264.577 209.468  1.00 18.52           C  
ATOM    154  O   HIS P  10     202.802 264.235 208.363  1.00 18.52           O  
ATOM    155  CB  HIS P  10     202.223 267.006 210.108  1.00 18.52           C  
ATOM    156  CG  HIS P  10     203.353 267.425 209.201  1.00 18.52           C  
ATOM    157  ND1 HIS P  10     204.644 266.919 209.303  1.00 18.52           N1+
ATOM    158  CD2 HIS P  10     203.345 268.297 208.130  1.00 18.52           C  
ATOM    159  CE1 HIS P  10     205.354 267.467 208.320  1.00 18.52           C  
ATOM    160  NE2 HIS P  10     204.616 268.303 207.589  1.00 18.52           N  
ATOM    161  H   HIS P  10     200.110 266.063 211.163  1.00  0.00           H  
ATOM    162  HA  HIS P  10     201.133 266.036 208.541  1.00  0.00           H  
ATOM    163  HB3 HIS P  10     202.617 266.804 211.105  1.00  0.00           H  
ATOM    164  HB2 HIS P  10     201.544 267.852 210.213  1.00  0.00           H  
ATOM    165  HD2 HIS P  10     202.561 268.906 207.704  1.00  0.00           H  
ATOM    166  HE1 HIS P  10     206.400 267.261 208.138  1.00  0.00           H  
ATOM    167  HE2 HIS P  10     204.922 268.853 206.797  1.00  0.00           H  
ATOM    168  HD1 HIS P  10     204.981 266.239 209.974  1.00  0.00           H  
ATOM    169  N   LYS P  11     202.613 263.923 210.623  1.00 71.94           N  
ATOM    170  CA  LYS P  11     203.322 262.654 210.694  1.00 71.94           C  
ATOM    171  C   LYS P  11     202.615 261.581 209.877  1.00 71.94           C  
ATOM    172  O   LYS P  11     203.280 260.952 209.078  1.00 71.94           O  
ATOM    173  CB  LYS P  11     203.527 262.175 212.136  1.00 71.94           C  
ATOM    174  CG  LYS P  11     204.480 263.067 212.936  1.00 71.94           C  
ATOM    175  CD  LYS P  11     204.688 262.566 214.375  1.00 71.94           C  
ATOM    176  CE  LYS P  11     205.571 261.312 214.496  1.00 71.94           C  
ATOM    177  NZ  LYS P  11     206.967 261.574 214.097  1.00 71.94           N1+
ATOM    178  H   LYS P  11     202.217 264.267 211.488  1.00  0.00           H  
ATOM    179  HA  LYS P  11     204.311 262.809 210.264  1.00  0.00           H  
ATOM    180  HB3 LYS P  11     203.942 261.167 212.108  1.00  0.00           H  
ATOM    181  HB2 LYS P  11     202.577 262.091 212.660  1.00  0.00           H  
ATOM    182  HG3 LYS P  11     204.090 264.081 212.974  1.00  0.00           H  
ATOM    183  HG2 LYS P  11     205.432 263.151 212.412  1.00  0.00           H  
ATOM    184  HD3 LYS P  11     203.715 262.350 214.819  1.00  0.00           H  
ATOM    185  HD2 LYS P  11     205.103 263.374 214.981  1.00  0.00           H  
ATOM    186  HE3 LYS P  11     205.177 260.499 213.891  1.00  0.00           H  
ATOM    187  HE2 LYS P  11     205.571 260.963 215.529  1.00  0.00           H  
ATOM    188  HZ1 LYS P  11     207.352 262.306 214.676  1.00  0.00           H  
ATOM    189  HZ2 LYS P  11     207.514 260.732 214.211  1.00  0.00           H  
ATOM    190  HZ3 LYS P  11     206.993 261.862 213.130  1.00  0.00           H  
ATOM    191  N   MET P  12     201.291 261.438 210.008  1.00 25.21           N  
ATOM    192  CA  MET P  12     200.497 260.510 209.214  1.00 25.21           C  
ATOM    193  C   MET P  12     200.703 260.673 207.709  1.00 25.21           C  
ATOM    194  O   MET P  12     201.023 259.672 207.072  1.00 25.21           O  
ATOM    195  CB  MET P  12     199.004 260.632 209.555  1.00 25.21           C  
ATOM    196  CG  MET P  12     198.602 260.103 210.942  1.00 25.21           C  
ATOM    197  SD  MET P  12     199.135 258.429 211.288  1.00 25.21           S  
ATOM    198  CE  MET P  12     198.509 257.770 209.734  1.00 25.21           C  
ATOM    199  H   MET P  12     200.790 261.993 210.693  1.00  0.00           H  
ATOM    200  HA  MET P  12     200.855 259.510 209.457  1.00  0.00           H  
ATOM    201  HB3 MET P  12     198.409 260.165 208.771  1.00  0.00           H  
ATOM    202  HB2 MET P  12     198.681 261.658 209.482  1.00  0.00           H  
ATOM    203  HG3 MET P  12     197.515 260.134 211.032  1.00  0.00           H  
ATOM    204  HG2 MET P  12     198.972 260.714 211.750  1.00  0.00           H  
ATOM    205  HE1 MET P  12     198.114 256.794 209.887  1.00  0.00           H  
ATOM    206  HE2 MET P  12     197.655 258.329 209.359  1.00  0.00           H  
ATOM    207  HE3 MET P  12     199.275 257.741 208.960  1.00  0.00           H  
ATOM    208  N   ARG P  13     200.594 261.916 207.198  1.00 85.97           N  
ATOM    209  CA  ARG P  13     200.832 262.240 205.792  1.00 85.97           C  
ATOM    210  C   ARG P  13     202.223 261.815 205.336  1.00 85.97           C  
ATOM    211  O   ARG P  13     202.311 261.049 204.391  1.00 85.97           O  
ATOM    212  CB  ARG P  13     200.644 263.727 205.445  1.00 85.97           C  
ATOM    213  CG  ARG P  13     199.271 264.322 205.764  1.00 85.97           C  
ATOM    214  CD  ARG P  13     199.022 265.628 204.997  1.00 85.97           C  
ATOM    215  NE  ARG P  13     198.196 266.551 205.792  1.00 85.97           N  
ATOM    216  CZ  ARG P  13     198.668 267.546 206.570  1.00 85.97           C  
ATOM    217  NH1 ARG P  13     199.974 267.859 206.615  1.00 85.97           N  
ATOM    218  NH2 ARG P  13     197.813 268.250 207.322  1.00 85.97           N1+
ATOM    219  H   ARG P  13     200.346 262.686 207.808  1.00  0.00           H  
ATOM    220  HA  ARG P  13     200.098 261.679 205.212  1.00  0.00           H  
ATOM    221  HB3 ARG P  13     200.829 263.853 204.377  1.00  0.00           H  
ATOM    222  HB2 ARG P  13     201.400 264.331 205.950  1.00  0.00           H  
ATOM    223  HG3 ARG P  13     199.140 264.466 206.827  1.00  0.00           H  
ATOM    224  HG2 ARG P  13     198.513 263.598 205.462  1.00  0.00           H  
ATOM    225  HD3 ARG P  13     198.413 265.397 204.123  1.00  0.00           H  
ATOM    226  HD2 ARG P  13     199.934 266.081 204.606  1.00  0.00           H  
ATOM    227  HE  ARG P  13     197.207 266.347 205.815  1.00  0.00           H  
ATOM    228 HH12 ARG P  13     200.292 268.648 207.157  1.00  0.00           H  
ATOM    229 HH11 ARG P  13     200.634 267.330 206.063  1.00  0.00           H  
ATOM    230 HH22 ARG P  13     198.144 269.006 207.904  1.00  0.00           H  
ATOM    231 HH21 ARG P  13     196.825 268.038 207.310  1.00  0.00           H  
ATOM    232  N   GLU P  14     203.295 262.263 206.001  1.00 38.70           N  
ATOM    233  CA  GLU P  14     204.631 261.859 205.568  1.00 38.70           C  
ATOM    234  C   GLU P  14     204.887 260.364 205.771  1.00 38.70           C  
ATOM    235  O   GLU P  14     205.451 259.738 204.878  1.00 38.70           O  
ATOM    236  CB  GLU P  14     205.736 262.677 206.245  1.00 38.70           C  
ATOM    237  CG  GLU P  14     205.816 262.555 207.779  1.00 38.70           C  
ATOM    238  CD  GLU P  14     207.219 262.813 208.305  1.00 38.70           C  
ATOM    239  OE1 GLU P  14     208.063 261.897 208.178  1.00 38.70           O  
ATOM    240  OE2 GLU P  14     207.412 263.923 208.844  1.00 38.70           O1-
ATOM    241  H   GLU P  14     203.213 262.882 206.797  1.00  0.00           H  
ATOM    242  HA  GLU P  14     204.709 262.064 204.498  1.00  0.00           H  
ATOM    243  HB3 GLU P  14     205.606 263.728 205.985  1.00  0.00           H  
ATOM    244  HB2 GLU P  14     206.688 262.394 205.793  1.00  0.00           H  
ATOM    245  HG3 GLU P  14     205.545 261.587 208.166  1.00  0.00           H  
ATOM    246  HG2 GLU P  14     205.117 263.259 208.224  1.00  0.00           H  
ATOM    247  N   VAL P  15     204.476 259.828 206.932  1.00 51.32           N  
ATOM    248  CA  VAL P  15     204.839 258.497 207.373  1.00 51.32           C  
ATOM    249  C   VAL P  15     204.219 257.507 206.421  1.00 51.32           C  
ATOM    250  O   VAL P  15     204.967 256.989 205.614  1.00 51.32           O  
ATOM    251  CB  VAL P  15     204.455 258.136 208.834  1.00 51.32           C  
ATOM    252  CG1 VAL P  15     204.669 256.643 209.143  1.00 51.32           C  
ATOM    253  CG2 VAL P  15     205.305 258.918 209.847  1.00 51.32           C  
ATOM    254  H   VAL P  15     203.994 260.404 207.612  1.00  0.00           H  
ATOM    255  HA  VAL P  15     205.926 258.417 207.289  1.00  0.00           H  
ATOM    256  HB  VAL P  15     203.405 258.377 209.008  1.00  0.00           H  
ATOM    257 HG11 VAL P  15     204.584 256.442 210.211  1.00  0.00           H  
ATOM    258 HG12 VAL P  15     203.958 256.007 208.634  1.00  0.00           H  
ATOM    259 HG13 VAL P  15     205.667 256.330 208.839  1.00  0.00           H  
ATOM    260 HG21 VAL P  15     204.902 258.819 210.855  1.00  0.00           H  
ATOM    261 HG22 VAL P  15     206.328 258.539 209.866  1.00  0.00           H  
ATOM    262 HG23 VAL P  15     205.392 259.976 209.632  1.00  0.00           H  
ATOM    263  N   ILE P  16     202.899 257.336 206.500  1.00104.39           N  
ATOM    264  CA  ILE P  16     202.190 256.367 205.703  1.00104.39           C  
ATOM    265  C   ILE P  16     201.944 256.788 204.288  1.00104.39           C  
ATOM    266  O   ILE P  16     202.060 255.951 203.400  1.00104.39           O  
ATOM    267  CB  ILE P  16     200.854 256.018 206.350  1.00104.39           C  
ATOM    268  CG1 ILE P  16     201.150 255.190 207.599  1.00104.39           C  
ATOM    269  CG2 ILE P  16     199.828 255.346 205.444  1.00104.39           C  
ATOM    270  CD1 ILE P  16     202.181 254.052 207.427  1.00104.39           C  
ATOM    271  H   ILE P  16     202.354 257.880 207.155  1.00  0.00           H  
ATOM    272  HA  ILE P  16     202.795 255.480 205.606  1.00  0.00           H  
ATOM    273  HB  ILE P  16     200.390 256.948 206.687  1.00  0.00           H  
ATOM    274 HG13 ILE P  16     200.220 254.832 208.011  1.00  0.00           H  
ATOM    275 HG12 ILE P  16     201.547 255.894 208.325  1.00  0.00           H  
ATOM    276 HG21 ILE P  16     198.896 255.293 205.986  1.00  0.00           H  
ATOM    277 HG22 ILE P  16     199.577 255.894 204.539  1.00  0.00           H  
ATOM    278 HG23 ILE P  16     200.179 254.367 205.177  1.00  0.00           H  
ATOM    279 HD11 ILE P  16     202.141 253.314 208.221  1.00  0.00           H  
ATOM    280 HD12 ILE P  16     202.052 253.549 206.477  1.00  0.00           H  
ATOM    281 HD13 ILE P  16     203.198 254.427 207.436  1.00  0.00           H  
ATOM    282  N   LEU P  17     201.502 258.026 204.096  1.00 83.24           N  
ATOM    283  CA  LEU P  17     201.148 258.412 202.750  1.00 83.24           C  
ATOM    284  C   LEU P  17     202.395 258.639 201.924  1.00 83.24           C  
ATOM    285  O   LEU P  17     202.362 258.347 200.733  1.00 83.24           O  
ATOM    286  CB  LEU P  17     200.199 259.604 202.680  1.00 83.24           C  
ATOM    287  CG  LEU P  17     198.819 259.337 203.247  1.00 83.24           C  
ATOM    288  CD1 LEU P  17     198.028 258.373 202.358  1.00 83.24           C  
ATOM    289  CD2 LEU P  17     198.764 258.997 204.749  1.00 83.24           C  
ATOM    290  H   LEU P  17     201.400 258.696 204.846  1.00  0.00           H  
ATOM    291  HA  LEU P  17     200.611 257.593 202.285  1.00  0.00           H  
ATOM    292  HB3 LEU P  17     200.073 259.851 201.626  1.00  0.00           H  
ATOM    293  HB2 LEU P  17     200.575 260.519 203.101  1.00  0.00           H  
ATOM    294  HG  LEU P  17     198.420 260.325 203.098  1.00  0.00           H  
ATOM    295 HD11 LEU P  17     196.955 258.526 202.440  1.00  0.00           H  
ATOM    296 HD12 LEU P  17     198.277 258.496 201.304  1.00  0.00           H  
ATOM    297 HD13 LEU P  17     198.255 257.343 202.608  1.00  0.00           H  
ATOM    298 HD21 LEU P  17     197.924 259.457 205.259  1.00  0.00           H  
ATOM    299 HD22 LEU P  17     198.705 257.927 204.931  1.00  0.00           H  
ATOM    300 HD23 LEU P  17     199.648 259.374 205.233  1.00  0.00           H  
ATOM    301  N   ASP P  18     203.442 259.198 202.557  1.00 37.98           N  
ATOM    302  CA  ASP P  18     204.528 259.864 201.851  1.00 37.98           C  
ATOM    303  C   ASP P  18     203.937 260.934 200.917  1.00 37.98           C  
ATOM    304  O   ASP P  18     204.365 261.097 199.777  1.00 37.98           O  
ATOM    305  CB  ASP P  18     205.478 258.844 201.192  1.00 37.98           C  
ATOM    306  CG  ASP P  18     206.702 259.363 200.448  1.00 37.98           C  
ATOM    307  OD1 ASP P  18     207.123 260.507 200.727  1.00 37.98           O  
ATOM    308  OD2 ASP P  18     207.288 258.540 199.712  1.00 37.98           O1-
ATOM    309  H   ASP P  18     203.389 259.377 203.550  1.00  0.00           H  
ATOM    310  HA  ASP P  18     205.097 260.431 202.584  1.00  0.00           H  
ATOM    311  HB3 ASP P  18     204.935 258.129 200.574  1.00  0.00           H  
ATOM    312  HB2 ASP P  18     205.945 258.300 202.004  1.00  0.00           H  
ATOM    313  N   SER P  19     202.891 261.604 201.419  1.00 21.89           N  
ATOM    314  CA  SER P  19     202.266 262.703 200.728  1.00 21.89           C  
ATOM    315  C   SER P  19     203.033 263.926 201.183  1.00 21.89           C  
ATOM    316  O   SER P  19     203.081 264.202 202.386  1.00 21.89           O  
ATOM    317  CB  SER P  19     200.769 262.796 201.066  1.00 21.89           C  
ATOM    318  OG  SER P  19     200.175 263.874 200.367  1.00 21.89           O  
ATOM    319  H   SER P  19     202.576 261.414 202.362  1.00  0.00           H  
ATOM    320  HA  SER P  19     202.357 262.580 199.646  1.00  0.00           H  
ATOM    321  HB3 SER P  19     200.604 262.918 202.137  1.00  0.00           H  
ATOM    322  HB2 SER P  19     200.257 261.886 200.760  1.00  0.00           H  
ATOM    323  HG  SER P  19     200.589 264.693 200.654  1.00  0.00           H  
ATOM    324  N   SER P  20     203.601 264.642 200.206  1.00 14.75           N  
ATOM    325  CA  SER P  20     204.198 265.943 200.460  1.00 14.75           C  
ATOM    326  C   SER P  20     203.084 266.879 200.925  1.00 14.75           C  
ATOM    327  O   SER P  20     201.975 266.829 200.384  1.00 14.75           O  
ATOM    328  CB  SER P  20     204.843 266.495 199.185  1.00 14.75           C  
ATOM    329  OG  SER P  20     205.864 265.640 198.719  1.00 14.75           O  
ATOM    330  H   SER P  20     203.553 264.342 199.242  1.00  0.00           H  
ATOM    331  HA  SER P  20     204.958 265.842 201.238  1.00  0.00           H  
ATOM    332  HB3 SER P  20     205.282 267.477 199.374  1.00  0.00           H  
ATOM    333  HB2 SER P  20     204.094 266.633 198.418  1.00  0.00           H  
ATOM    334  HG  SER P  20     205.964 265.779 197.773  1.00  0.00           H  
ATOM    335  N   GLU P  21     203.395 267.689 201.940  1.00 16.61           N  
ATOM    336  CA  GLU P  21     202.457 268.657 202.484  1.00 16.61           C  
ATOM    337  C   GLU P  21     202.001 269.660 201.424  1.00 16.61           C  
ATOM    338  O   GLU P  21     200.812 269.947 201.359  1.00 16.61           O  
ATOM    339  CB  GLU P  21     203.103 269.366 203.672  1.00 16.61           C  
ATOM    340  CG  GLU P  21     202.225 270.470 204.303  1.00 16.61           C  
ATOM    341  CD  GLU P  21     202.930 271.281 205.391  1.00 16.61           C  
ATOM    342  OE1 GLU P  21     204.138 271.052 205.630  1.00 16.61           O  
ATOM    343  OE2 GLU P  21     202.234 272.135 205.979  1.00 16.61           O1-
ATOM    344  H   GLU P  21     204.316 267.660 202.354  1.00  0.00           H  
ATOM    345  HA  GLU P  21     201.579 268.114 202.841  1.00  0.00           H  
ATOM    346  HB3 GLU P  21     204.058 269.783 203.344  1.00  0.00           H  
ATOM    347  HB2 GLU P  21     203.342 268.623 204.435  1.00  0.00           H  
ATOM    348  HG3 GLU P  21     201.314 270.030 204.710  1.00  0.00           H  
ATOM    349  HG2 GLU P  21     201.914 271.194 203.553  1.00  0.00           H  
ATOM    350  N   GLU P  22     202.946 270.131 200.594  1.00 13.32           N  
ATOM    351  CA  GLU P  22     202.656 271.024 199.482  1.00 13.32           C  
ATOM    352  C   GLU P  22     201.684 270.406 198.479  1.00 13.32           C  
ATOM    353  O   GLU P  22     200.760 271.097 198.068  1.00 13.32           O  
ATOM    354  CB  GLU P  22     203.954 271.445 198.790  1.00 13.32           C  
ATOM    355  CG  GLU P  22     203.731 272.425 197.612  1.00 13.32           C  
ATOM    356  CD  GLU P  22     205.009 272.828 196.873  1.00 13.32           C  
ATOM    357  OE1 GLU P  22     206.082 272.251 197.162  1.00 13.32           O  
ATOM    358  OE2 GLU P  22     204.886 273.719 196.004  1.00 13.32           O1-
ATOM    359  H   GLU P  22     203.908 269.849 200.709  1.00  0.00           H  
ATOM    360  HA  GLU P  22     202.188 271.919 199.895  1.00  0.00           H  
ATOM    361  HB3 GLU P  22     204.476 270.551 198.442  1.00  0.00           H  
ATOM    362  HB2 GLU P  22     204.610 271.914 199.526  1.00  0.00           H  
ATOM    363  HG3 GLU P  22     203.233 273.324 197.976  1.00  0.00           H  
ATOM    364  HG2 GLU P  22     203.075 271.989 196.857  1.00  0.00           H  
ATOM    365  N   ASP P  23     201.892 269.127 198.128  1.00 12.47           N  
ATOM    366  CA  ASP P  23     201.006 268.383 197.231  1.00 12.47           C  
ATOM    367  C   ASP P  23     199.608 268.224 197.814  1.00 12.47           C  
ATOM    368  O   ASP P  23     198.638 268.400 197.078  1.00 12.47           O  
ATOM    369  CB  ASP P  23     201.547 266.996 196.824  1.00 12.47           C  
ATOM    370  CG  ASP P  23     202.896 267.012 196.094  1.00 12.47           C  
ATOM    371  OD1 ASP P  23     203.311 268.088 195.607  1.00 12.47           O  
ATOM    372  OD2 ASP P  23     203.470 265.909 195.969  1.00 12.47           O1-
ATOM    373  H   ASP P  23     202.685 268.624 198.498  1.00  0.00           H  
ATOM    374  HA  ASP P  23     200.896 268.981 196.324  1.00  0.00           H  
ATOM    375  HB3 ASP P  23     200.830 266.495 196.171  1.00  0.00           H  
ATOM    376  HB2 ASP P  23     201.655 266.370 197.712  1.00  0.00           H  
ATOM    377  N   PHE P  24     199.535 267.950 199.128  1.00 25.97           N  
ATOM    378  CA  PHE P  24     198.280 267.903 199.857  1.00 25.97           C  
ATOM    379  C   PHE P  24     197.550 269.245 199.787  1.00 25.97           C  
ATOM    380  O   PHE P  24     196.409 269.274 199.338  1.00 25.97           O  
ATOM    381  CB  PHE P  24     198.488 267.455 201.312  1.00 25.97           C  
ATOM    382  CG  PHE P  24     197.173 267.314 202.048  1.00 25.97           C  
ATOM    383  CD1 PHE P  24     196.413 266.147 201.858  1.00 25.97           C  
ATOM    384  CD2 PHE P  24     196.592 268.409 202.723  1.00 25.97           C  
ATOM    385  CE1 PHE P  24     195.146 266.058 202.413  1.00 25.97           C  
ATOM    386  CE2 PHE P  24     195.324 268.294 203.271  1.00 25.97           C  
ATOM    387  CZ  PHE P  24     194.615 267.113 203.137  1.00 25.97           C  
ATOM    388  H   PHE P  24     200.383 267.812 199.661  1.00  0.00           H  
ATOM    389  HA  PHE P  24     197.651 267.156 199.368  1.00  0.00           H  
ATOM    390  HB3 PHE P  24     199.132 268.141 201.859  1.00  0.00           H  
ATOM    391  HB2 PHE P  24     198.995 266.489 201.325  1.00  0.00           H  
ATOM    392  HD1 PHE P  24     196.803 265.336 201.261  1.00  0.00           H  
ATOM    393  HD2 PHE P  24     197.131 269.341 202.813  1.00  0.00           H  
ATOM    394  HE1 PHE P  24     194.545 265.184 202.260  1.00  0.00           H  
ATOM    395  HE2 PHE P  24     194.889 269.128 203.803  1.00  0.00           H  
ATOM    396  HZ  PHE P  24     193.636 267.043 203.583  1.00  0.00           H  
ATOM    397  N   ILE P  25     198.237 270.330 200.186  1.00 20.76           N  
ATOM    398  CA  ILE P  25     197.686 271.680 200.139  1.00 20.76           C  
ATOM    399  C   ILE P  25     197.247 272.040 198.724  1.00 20.76           C  
ATOM    400  O   ILE P  25     196.145 272.548 198.581  1.00 20.76           O  
ATOM    401  CB  ILE P  25     198.667 272.790 200.607  1.00 20.76           C  
ATOM    402  CG1 ILE P  25     199.057 272.609 202.086  1.00 20.76           C  
ATOM    403  CG2 ILE P  25     198.109 274.223 200.394  1.00 20.76           C  
ATOM    404  CD1 ILE P  25     200.360 273.331 202.455  1.00 20.76           C  
ATOM    405  H   ILE P  25     199.184 270.235 200.532  1.00  0.00           H  
ATOM    406  HA  ILE P  25     196.807 271.699 200.787  1.00  0.00           H  
ATOM    407  HB  ILE P  25     199.582 272.698 200.020  1.00  0.00           H  
ATOM    408 HG13 ILE P  25     199.165 271.557 202.341  1.00  0.00           H  
ATOM    409 HG12 ILE P  25     198.250 272.969 202.724  1.00  0.00           H  
ATOM    410 HG21 ILE P  25     198.755 274.982 200.833  1.00  0.00           H  
ATOM    411 HG22 ILE P  25     198.025 274.493 199.341  1.00  0.00           H  
ATOM    412 HG23 ILE P  25     197.124 274.334 200.849  1.00  0.00           H  
ATOM    413 HD11 ILE P  25     200.617 273.146 203.498  1.00  0.00           H  
ATOM    414 HD12 ILE P  25     201.192 272.982 201.844  1.00  0.00           H  
ATOM    415 HD13 ILE P  25     200.284 274.410 202.336  1.00  0.00           H  
ATOM    416  N   ARG P  26     198.083 271.726 197.722  1.00 53.43           N  
ATOM    417  CA  ARG P  26     197.815 272.029 196.331  1.00 53.43           C  
ATOM    418  C   ARG P  26     196.524 271.406 195.826  1.00 53.43           C  
ATOM    419  O   ARG P  26     195.701 272.104 195.246  1.00 53.43           O  
ATOM    420  CB  ARG P  26     199.019 271.686 195.436  1.00 53.43           C  
ATOM    421  CG  ARG P  26     198.803 271.961 193.935  1.00 53.43           C  
ATOM    422  CD  ARG P  26     200.056 271.681 193.112  1.00 53.43           C  
ATOM    423  NE  ARG P  26     199.942 272.216 191.745  1.00 53.43           N  
ATOM    424  CZ  ARG P  26     200.887 272.128 190.792  1.00 53.43           C  
ATOM    425  NH1 ARG P  26     202.042 271.477 191.003  1.00 53.43           N  
ATOM    426  NH2 ARG P  26     200.673 272.706 189.602  1.00 53.43           N1+
ATOM    427  H   ARG P  26     198.982 271.305 197.926  1.00  0.00           H  
ATOM    428  HA  ARG P  26     197.666 273.092 196.359  1.00  0.00           H  
ATOM    429  HB3 ARG P  26     199.278 270.635 195.561  1.00  0.00           H  
ATOM    430  HB2 ARG P  26     199.882 272.255 195.784  1.00  0.00           H  
ATOM    431  HG3 ARG P  26     198.406 272.950 193.729  1.00  0.00           H  
ATOM    432  HG2 ARG P  26     198.043 271.258 193.591  1.00  0.00           H  
ATOM    433  HD3 ARG P  26     200.133 270.600 192.980  1.00  0.00           H  
ATOM    434  HD2 ARG P  26     200.966 271.999 193.623  1.00  0.00           H  
ATOM    435  HE  ARG P  26     199.086 272.709 191.536  1.00  0.00           H  
ATOM    436 HH12 ARG P  26     202.746 271.421 190.282  1.00  0.00           H  
ATOM    437 HH11 ARG P  26     202.219 271.047 191.901  1.00  0.00           H  
ATOM    438 HH22 ARG P  26     201.367 272.645 188.871  1.00  0.00           H  
ATOM    439 HH21 ARG P  26     199.813 273.204 189.424  1.00  0.00           H  
ATOM    440  N   SER P  27     196.355 270.116 196.108  1.00 24.62           N  
ATOM    441  CA  SER P  27     195.161 269.394 195.732  1.00 24.62           C  
ATOM    442  C   SER P  27     193.879 269.965 196.358  1.00 24.62           C  
ATOM    443  O   SER P  27     192.860 270.053 195.692  1.00 24.62           O  
ATOM    444  CB  SER P  27     195.352 267.944 196.128  1.00 24.62           C  
ATOM    445  OG  SER P  27     194.216 267.236 195.729  1.00 24.62           O  
ATOM    446  H   SER P  27     197.069 269.598 196.604  1.00  0.00           H  
ATOM    447  HA  SER P  27     195.080 269.457 194.647  1.00  0.00           H  
ATOM    448  HB3 SER P  27     195.498 267.838 197.203  1.00  0.00           H  
ATOM    449  HB2 SER P  27     196.231 267.527 195.638  1.00  0.00           H  
ATOM    450  HG  SER P  27     194.279 267.080 194.779  1.00  0.00           H  
ATOM    451  N   LEU P  28     193.930 270.335 197.636  1.00 83.52           N  
ATOM    452  CA  LEU P  28     192.749 270.832 198.325  1.00 83.52           C  
ATOM    453  C   LEU P  28     192.498 272.305 197.958  1.00 83.52           C  
ATOM    454  O   LEU P  28     191.381 272.653 197.579  1.00 83.52           O  
ATOM    455  CB  LEU P  28     192.924 270.625 199.844  1.00 83.52           C  
ATOM    456  CG  LEU P  28     192.711 269.184 200.383  1.00 83.52           C  
ATOM    457  CD1 LEU P  28     191.257 268.698 200.244  1.00 83.52           C  
ATOM    458  CD2 LEU P  28     193.693 268.110 199.878  1.00 83.52           C  
ATOM    459  H   LEU P  28     194.784 270.243 198.170  1.00  0.00           H  
ATOM    460  HA  LEU P  28     191.871 270.266 198.010  1.00  0.00           H  
ATOM    461  HB3 LEU P  28     192.220 271.273 200.370  1.00  0.00           H  
ATOM    462  HB2 LEU P  28     193.913 270.976 200.147  1.00  0.00           H  
ATOM    463  HG  LEU P  28     192.886 269.254 201.457  1.00  0.00           H  
ATOM    464 HD11 LEU P  28     191.168 267.845 199.578  1.00  0.00           H  
ATOM    465 HD12 LEU P  28     190.863 268.375 201.208  1.00  0.00           H  
ATOM    466 HD13 LEU P  28     190.593 269.477 199.870  1.00  0.00           H  
ATOM    467 HD21 LEU P  28     193.280 267.109 200.010  1.00  0.00           H  
ATOM    468 HD22 LEU P  28     193.949 268.188 198.829  1.00  0.00           H  
ATOM    469 HD23 LEU P  28     194.605 268.125 200.466  1.00  0.00           H  
ATOM    470  N   SER P  29     193.547 273.132 198.077  1.00 40.64           N  
ATOM    471  CA  SER P  29     193.499 274.582 197.942  1.00 40.64           C  
ATOM    472  C   SER P  29     193.365 275.069 196.497  1.00 40.64           C  
ATOM    473  O   SER P  29     192.500 275.911 196.263  1.00 40.64           O  
ATOM    474  CB  SER P  29     194.728 275.230 198.615  1.00 40.64           C  
ATOM    475  OG  SER P  29     194.650 276.642 198.589  1.00 40.64           O  
ATOM    476  H   SER P  29     194.449 272.751 198.340  1.00  0.00           H  
ATOM    477  HA  SER P  29     192.616 274.923 198.487  1.00  0.00           H  
ATOM    478  HB3 SER P  29     195.650 274.948 198.106  1.00  0.00           H  
ATOM    479  HB2 SER P  29     194.814 274.904 199.652  1.00  0.00           H  
ATOM    480  HG  SER P  29     194.705 276.937 197.677  1.00  0.00           H  
ATOM    481  N   HIS P  30     194.257 274.623 195.589  1.00 45.35           N  
ATOM    482  CA  HIS P  30     194.413 275.254 194.272  1.00 45.35           C  
ATOM    483  C   HIS P  30     193.159 275.240 193.409  1.00 45.35           C  
ATOM    484  O   HIS P  30     192.760 276.311 192.956  1.00 45.35           O  
ATOM    485  CB  HIS P  30     195.618 274.741 193.466  1.00 45.35           C  
ATOM    486  CG  HIS P  30     196.916 275.362 193.893  1.00 45.35           C  
ATOM    487  ND1 HIS P  30     197.630 274.966 195.017  1.00 45.35           N  
ATOM    488  CD2 HIS P  30     197.589 276.411 193.308  1.00 45.35           C  
ATOM    489  CE1 HIS P  30     198.714 275.723 195.050  1.00 45.35           C  
ATOM    490  NE2 HIS P  30     198.730 276.614 194.064  1.00 45.35           N  
ATOM    491  H   HIS P  30     194.924 273.899 195.827  1.00  0.00           H  
ATOM    492  HA  HIS P  30     194.605 276.312 194.471  1.00  0.00           H  
ATOM    493  HB3 HIS P  30     195.498 275.006 192.414  1.00  0.00           H  
ATOM    494  HB2 HIS P  30     195.693 273.658 193.463  1.00  0.00           H  
ATOM    495  HD2 HIS P  30     197.358 277.007 192.438  1.00  0.00           H  
ATOM    496  HE1 HIS P  30     199.482 275.642 195.805  1.00  0.00           H  
ATOM    497  HE2 HIS P  30     199.442 277.313 193.902  1.00  0.00           H  
ATOM    498  N   SER P  31     192.549 274.068 193.214  1.00 21.33           N  
ATOM    499  CA  SER P  31     191.279 274.000 192.507  1.00 21.33           C  
ATOM    500  C   SER P  31     190.195 273.555 193.479  1.00 21.33           C  
ATOM    501  O   SER P  31     190.446 272.759 194.386  1.00 21.33           O  
ATOM    502  CB  SER P  31     191.425 273.201 191.200  1.00 21.33           C  
ATOM    503  OG  SER P  31     190.197 272.747 190.670  1.00 21.33           O  
ATOM    504  H   SER P  31     192.896 273.210 193.622  1.00  0.00           H  
ATOM    505  HA  SER P  31     190.957 274.990 192.179  1.00  0.00           H  
ATOM    506  HB3 SER P  31     192.151 272.411 191.279  1.00  0.00           H  
ATOM    507  HB2 SER P  31     191.856 273.863 190.449  1.00  0.00           H  
ATOM    508  HG  SER P  31     189.855 272.058 191.246  1.00  0.00           H  
ATOM    509  N   SER P  32     188.998 274.123 193.269  1.00 20.92           N  
ATOM    510  CA  SER P  32     187.810 273.812 194.044  1.00 20.92           C  
ATOM    511  C   SER P  32     187.522 272.305 193.937  1.00 20.92           C  
ATOM    512  O   SER P  32     187.447 271.788 192.818  1.00 20.92           O  
ATOM    513  CB  SER P  32     186.630 274.673 193.554  1.00 20.92           C  
ATOM    514  OG  SER P  32     186.174 274.319 192.263  1.00 20.92           O  
ATOM    515  H   SER P  32     188.870 274.758 192.494  1.00  0.00           H  
ATOM    516  HA  SER P  32     188.017 274.143 195.059  1.00  0.00           H  
ATOM    517  HB3 SER P  32     186.903 275.729 193.553  1.00  0.00           H  
ATOM    518  HB2 SER P  32     185.793 274.573 194.245  1.00  0.00           H  
ATOM    519  HG  SER P  32     185.909 273.395 192.275  1.00  0.00           H  
ATOM    520  N   PRO P  33     187.426 271.616 195.089  1.00 47.91           N  
ATOM    521  CA  PRO P  33     186.973 270.223 195.117  1.00 47.91           C  
ATOM    522  C   PRO P  33     185.592 270.043 194.470  1.00 47.91           C  
ATOM    523  O   PRO P  33     184.698 270.864 194.682  1.00 47.91           O  
ATOM    524  CB  PRO P  33     186.977 269.875 196.614  1.00 47.91           C  
ATOM    525  CG  PRO P  33     188.026 270.795 197.211  1.00 47.91           C  
ATOM    526  CD  PRO P  33     187.827 272.075 196.419  1.00 47.91           C  
ATOM    527  HA  PRO P  33     187.722 269.623 194.597  1.00  0.00           H  
ATOM    528  HB3 PRO P  33     187.200 268.828 196.815  1.00  0.00           H  
ATOM    529  HB2 PRO P  33     186.007 270.092 197.065  1.00  0.00           H  
ATOM    530  HG3 PRO P  33     189.020 270.393 197.011  1.00  0.00           H  
ATOM    531  HG2 PRO P  33     187.926 270.931 198.288  1.00  0.00           H  
ATOM    532  HD2 PRO P  33     187.021 272.674 196.845  1.00  0.00           H  
ATOM    533  HD3 PRO P  33     188.746 272.659 196.433  1.00  0.00           H  
ATOM    534  N   TRP P  34     185.474 268.983 193.663  1.00 41.17           N  
ATOM    535  CA  TRP P  34     184.218 268.565 193.065  1.00 41.17           C  
ATOM    536  C   TRP P  34     183.419 267.774 194.103  1.00 41.17           C  
ATOM    537  O   TRP P  34     183.998 266.967 194.828  1.00 41.17           O  
ATOM    538  CB  TRP P  34     184.520 267.700 191.832  1.00 41.17           C  
ATOM    539  CG  TRP P  34     183.336 267.440 190.955  1.00 41.17           C  
ATOM    540  CD1 TRP P  34     182.571 266.326 190.929  1.00 41.17           C  
ATOM    541  CD2 TRP P  34     182.732 268.363 190.010  1.00 41.17           C  
ATOM    542  NE1 TRP P  34     181.534 266.499 190.034  1.00 41.17           N  
ATOM    543  CE2 TRP P  34     181.590 267.737 189.428  1.00 41.17           C  
ATOM    544  CE3 TRP P  34     183.046 269.672 189.584  1.00 41.17           C  
ATOM    545  CZ2 TRP P  34     180.802 268.377 188.459  1.00 41.17           C  
ATOM    546  CZ3 TRP P  34     182.268 270.321 188.608  1.00 41.17           C  
ATOM    547  CH2 TRP P  34     181.150 269.676 188.045  1.00 41.17           C  
ATOM    548  H   TRP P  34     186.253 268.347 193.559  1.00  0.00           H  
ATOM    549  HA  TRP P  34     183.663 269.451 192.751  1.00  0.00           H  
ATOM    550  HB3 TRP P  34     184.974 266.751 192.122  1.00  0.00           H  
ATOM    551  HB2 TRP P  34     185.261 268.206 191.211  1.00  0.00           H  
ATOM    552  HD1 TRP P  34     182.751 265.450 191.535  1.00  0.00           H  
ATOM    553  HE1 TRP P  34     180.839 265.786 189.864  1.00  0.00           H  
ATOM    554  HE3 TRP P  34     183.902 270.177 190.005  1.00  0.00           H  
ATOM    555  HZ2 TRP P  34     179.943 267.878 188.033  1.00  0.00           H  
ATOM    556  HZ3 TRP P  34     182.529 271.319 188.290  1.00  0.00           H  
ATOM    557  HH2 TRP P  34     180.556 270.180 187.297  1.00  0.00           H  
ATOM    558  N   GLN P  35     182.100 267.991 194.145  1.00 27.69           N  
ATOM    559  CA  GLN P  35     181.235 267.196 195.006  1.00 27.69           C  
ATOM    560  C   GLN P  35     180.892 265.880 194.306  1.00 27.69           C  
ATOM    561  O   GLN P  35     180.635 265.870 193.105  1.00 27.69           O  
ATOM    562  CB  GLN P  35     179.972 267.990 195.361  1.00 27.69           C  
ATOM    563  CG  GLN P  35     179.137 267.303 196.461  1.00 27.69           C  
ATOM    564  CD  GLN P  35     177.872 268.066 196.824  1.00 27.69           C  
ATOM    565  OE1 GLN P  35     177.514 269.045 196.175  1.00 27.69           O  
ATOM    566  NE2 GLN P  35     177.180 267.606 197.867  1.00 27.69           N  
ATOM    567  H   GLN P  35     181.658 268.648 193.519  1.00  0.00           H  
ATOM    568  HA  GLN P  35     181.749 266.975 195.941  1.00  0.00           H  
ATOM    569  HB3 GLN P  35     179.368 268.142 194.464  1.00  0.00           H  
ATOM    570  HB2 GLN P  35     180.261 268.984 195.705  1.00  0.00           H  
ATOM    571  HG3 GLN P  35     179.740 267.196 197.363  1.00  0.00           H  
ATOM    572  HG2 GLN P  35     178.827 266.309 196.150  1.00  0.00           H  
ATOM    573 HE22 GLN P  35     176.333 268.073 198.155  1.00  0.00           H  
ATOM    574 HE21 GLN P  35     177.497 266.791 198.371  1.00  0.00           H  
ATOM    575  N   ALA P  36     180.837 264.804 195.089  1.00 23.04           N  
ATOM    576  CA  ALA P  36     180.224 263.557 194.669  1.00 23.04           C  
ATOM    577  C   ALA P  36     178.916 263.444 195.438  1.00 23.04           C  
ATOM    578  O   ALA P  36     178.894 263.743 196.634  1.00 23.04           O  
ATOM    579  CB  ALA P  36     181.159 262.393 195.017  1.00 23.04           C  
ATOM    580  H   ALA P  36     181.039 264.886 196.078  1.00  0.00           H  
ATOM    581  HA  ALA P  36     180.023 263.535 193.596  1.00  0.00           H  
ATOM    582  HB1 ALA P  36     180.757 261.448 194.649  1.00  0.00           H  
ATOM    583  HB2 ALA P  36     182.145 262.530 194.572  1.00  0.00           H  
ATOM    584  HB3 ALA P  36     181.286 262.295 196.093  1.00  0.00           H  
ATOM    585  N   ARG P  37     177.848 262.965 194.778  1.00 28.85           N  
ATOM    586  CA  ARG P  37     176.660 262.548 195.520  1.00 28.85           C  
ATOM    587  C   ARG P  37     177.066 261.402 196.446  1.00 28.85           C  
ATOM    588  O   ARG P  37     177.645 260.420 195.977  1.00 28.85           O  
ATOM    589  CB  ARG P  37     175.531 262.069 194.604  1.00 28.85           C  
ATOM    590  CG  ARG P  37     175.009 263.111 193.604  1.00 28.85           C  
ATOM    591  CD  ARG P  37     173.761 262.607 192.856  1.00 28.85           C  
ATOM    592  NE  ARG P  37     174.044 261.376 192.092  1.00 28.85           N  
ATOM    593  CZ  ARG P  37     174.652 261.289 190.895  1.00 28.85           C  
ATOM    594  NH1 ARG P  37     174.980 262.377 190.183  1.00 28.85           N  
ATOM    595  NH2 ARG P  37     174.943 260.083 190.395  1.00 28.85           N1+
ATOM    596  H   ARG P  37     177.902 262.719 193.801  1.00  0.00           H  
ATOM    597  HA  ARG P  37     176.296 263.394 196.108  1.00  0.00           H  
ATOM    598  HB3 ARG P  37     174.698 261.734 195.225  1.00  0.00           H  
ATOM    599  HB2 ARG P  37     175.875 261.187 194.062  1.00  0.00           H  
ATOM    600  HG3 ARG P  37     175.797 263.357 192.892  1.00  0.00           H  
ATOM    601  HG2 ARG P  37     174.769 264.044 194.116  1.00  0.00           H  
ATOM    602  HD3 ARG P  37     173.355 263.385 192.209  1.00  0.00           H  
ATOM    603  HD2 ARG P  37     172.972 262.377 193.573  1.00  0.00           H  
ATOM    604  HE  ARG P  37     173.834 260.512 192.572  1.00  0.00           H  
ATOM    605 HH12 ARG P  37     175.430 262.287 189.283  1.00  0.00           H  
ATOM    606 HH11 ARG P  37     174.770 263.296 190.543  1.00  0.00           H  
ATOM    607 HH22 ARG P  37     175.416 259.996 189.507  1.00  0.00           H  
ATOM    608 HH21 ARG P  37     174.693 259.231 190.887  1.00  0.00           H  
ATOM    609  N   GLY P  38     176.800 261.582 197.743  1.00 12.35           N  
ATOM    610  CA  GLY P  38     177.124 260.587 198.750  1.00 12.35           C  
ATOM    611  C   GLY P  38     176.028 259.524 198.737  1.00 12.35           C  
ATOM    612  O   GLY P  38     175.435 259.207 197.702  1.00 12.35           O  
ATOM    613  H   GLY P  38     176.337 262.424 198.052  1.00  0.00           H  
ATOM    614  HA3 GLY P  38     177.169 261.080 199.722  1.00  0.00           H  
ATOM    615  HA2 GLY P  38     178.100 260.132 198.570  1.00  0.00           H  
ATOM    616  N   GLY P  39     175.734 258.991 199.928  1.00 12.59           N  
ATOM    617  CA  GLY P  39     174.578 258.129 200.140  1.00 12.59           C  
ATOM    618  C   GLY P  39     173.296 258.973 200.119  1.00 12.59           C  
ATOM    619  O   GLY P  39     173.245 260.069 199.555  1.00 12.59           O  
ATOM    620  H   GLY P  39     176.252 259.278 200.745  1.00  0.00           H  
ATOM    621  HA3 GLY P  39     174.683 257.637 201.108  1.00  0.00           H  
ATOM    622  HA2 GLY P  39     174.524 257.347 199.381  1.00  0.00           H  
ATOM    623  N   LYS P  40     172.246 258.453 200.769  1.00 51.16           N  
ATOM    624  CA  LYS P  40     170.992 259.181 200.986  1.00 51.16           C  
ATOM    625  C   LYS P  40     171.197 260.503 201.736  1.00 51.16           C  
ATOM    626  O   LYS P  40     170.481 261.463 201.456  1.00 51.16           O  
ATOM    627  CB  LYS P  40     170.019 258.318 201.797  1.00 51.16           C  
ATOM    628  CG  LYS P  40     169.554 257.048 201.074  1.00 51.16           C  
ATOM    629  CD  LYS P  40     168.724 256.125 201.978  1.00 51.16           C  
ATOM    630  CE  LYS P  40     167.401 256.747 202.456  1.00 51.16           C  
ATOM    631  NZ  LYS P  40     166.629 255.805 203.284  1.00 51.16           N1+
ATOM    632  H   LYS P  40     172.319 257.545 201.203  1.00  0.00           H  
ATOM    633  HA  LYS P  40     170.551 259.401 200.011  1.00  0.00           H  
ATOM    634  HB3 LYS P  40     169.141 258.917 202.043  1.00  0.00           H  
ATOM    635  HB2 LYS P  40     170.480 258.046 202.749  1.00  0.00           H  
ATOM    636  HG3 LYS P  40     170.415 256.489 200.707  1.00  0.00           H  
ATOM    637  HG2 LYS P  40     168.974 257.319 200.191  1.00  0.00           H  
ATOM    638  HD3 LYS P  40     169.330 255.833 202.838  1.00  0.00           H  
ATOM    639  HD2 LYS P  40     168.519 255.203 201.430  1.00  0.00           H  
ATOM    640  HE3 LYS P  40     166.791 257.045 201.602  1.00  0.00           H  
ATOM    641  HE2 LYS P  40     167.581 257.641 203.053  1.00  0.00           H  
ATOM    642  HZ1 LYS P  40     167.170 255.543 204.095  1.00  0.00           H  
ATOM    643  HZ2 LYS P  40     165.768 256.243 203.578  1.00  0.00           H  
ATOM    644  HZ3 LYS P  40     166.415 254.980 202.741  1.00  0.00           H  
ATOM    645  N   SER P  41     172.197 260.524 202.637  1.00119.72           N  
ATOM    646  CA  SER P  41     172.649 261.684 203.400  1.00119.72           C  
ATOM    647  C   SER P  41     172.956 262.886 202.469  1.00119.72           C  
ATOM    648  O   SER P  41     173.323 262.667 201.316  1.00119.72           O  
ATOM    649  CB  SER P  41     173.893 261.249 204.203  1.00119.72           C  
ATOM    650  OG  SER P  41     173.581 260.235 205.133  1.00119.72           O  
ATOM    651  H   SER P  41     172.728 259.680 202.791  1.00  0.00           H  
ATOM    652  HA  SER P  41     171.839 261.945 204.081  1.00  0.00           H  
ATOM    653  HB3 SER P  41     174.279 262.053 204.813  1.00  0.00           H  
ATOM    654  HB2 SER P  41     174.698 260.915 203.547  1.00  0.00           H  
ATOM    655  HG  SER P  41     174.373 260.025 205.635  1.00  0.00           H  
ATOM    656  N   GLY P  42     172.806 264.150 202.903  1.00110.67           N  
ATOM    657  CA  GLY P  42     172.583 264.655 204.262  1.00110.67           C  
ATOM    658  C   GLY P  42     173.932 265.059 204.876  1.00110.67           C  
ATOM    659  O   GLY P  42     174.011 266.027 205.629  1.00110.67           O  
ATOM    660  H   GLY P  42     172.969 264.872 202.216  1.00  0.00           H  
ATOM    661  HA3 GLY P  42     172.087 263.934 204.912  1.00  0.00           H  
ATOM    662  HA2 GLY P  42     171.934 265.530 204.207  1.00  0.00           H  
ATOM    663  N   ALA P  43     174.990 264.330 204.509  1.00 23.40           N  
ATOM    664  CA  ALA P  43     176.383 264.573 204.806  1.00 23.40           C  
ATOM    665  C   ALA P  43     177.050 264.717 203.447  1.00 23.40           C  
ATOM    666  O   ALA P  43     176.769 263.933 202.535  1.00 23.40           O  
ATOM    667  CB  ALA P  43     176.966 263.372 205.567  1.00 23.40           C  
ATOM    668  H   ALA P  43     174.838 263.584 203.846  1.00  0.00           H  
ATOM    669  HA  ALA P  43     176.513 265.484 205.393  1.00  0.00           H  
ATOM    670  HB1 ALA P  43     178.018 263.528 205.811  1.00  0.00           H  
ATOM    671  HB2 ALA P  43     176.436 263.213 206.507  1.00  0.00           H  
ATOM    672  HB3 ALA P  43     176.896 262.449 204.989  1.00  0.00           H  
ATOM    673  N   ALA P  44     177.912 265.730 203.331  1.00 24.42           N  
ATOM    674  CA  ALA P  44     178.617 265.992 202.091  1.00 24.42           C  
ATOM    675  C   ALA P  44     179.723 264.961 201.859  1.00 24.42           C  
ATOM    676  O   ALA P  44     180.319 264.448 202.808  1.00 24.42           O  
ATOM    677  CB  ALA P  44     179.176 267.411 202.122  1.00 24.42           C  
ATOM    678  H   ALA P  44     178.102 266.345 204.110  1.00  0.00           H  
ATOM    679  HA  ALA P  44     177.898 265.938 201.270  1.00  0.00           H  
ATOM    680  HB1 ALA P  44     179.505 267.692 201.124  1.00  0.00           H  
ATOM    681  HB2 ALA P  44     178.414 268.132 202.419  1.00  0.00           H  
ATOM    682  HB3 ALA P  44     180.013 267.503 202.816  1.00  0.00           H  
ATOM    683  N   PHE P  45     179.968 264.699 200.576  1.00 99.02           N  
ATOM    684  CA  PHE P  45     181.066 263.878 200.114  1.00 99.02           C  
ATOM    685  C   PHE P  45     181.693 264.679 198.982  1.00 99.02           C  
ATOM    686  O   PHE P  45     180.992 265.090 198.061  1.00 99.02           O  
ATOM    687  CB  PHE P  45     180.523 262.528 199.619  1.00 99.02           C  
ATOM    688  CG  PHE P  45     181.588 261.462 199.504  1.00 99.02           C  
ATOM    689  CD1 PHE P  45     182.599 261.546 198.524  1.00 99.02           C  
ATOM    690  CD2 PHE P  45     181.624 260.412 200.442  1.00 99.02           C  
ATOM    691  CE1 PHE P  45     183.565 260.559 198.445  1.00 99.02           C  
ATOM    692  CE2 PHE P  45     182.606 259.439 200.351  1.00 99.02           C  
ATOM    693  CZ  PHE P  45     183.557 259.503 199.345  1.00 99.02           C  
ATOM    694  H   PHE P  45     179.434 265.160 199.852  1.00  0.00           H  
ATOM    695  HA  PHE P  45     181.798 263.715 200.908  1.00  0.00           H  
ATOM    696  HB3 PHE P  45     180.043 262.631 198.646  1.00  0.00           H  
ATOM    697  HB2 PHE P  45     179.741 262.172 200.291  1.00  0.00           H  
ATOM    698  HD1 PHE P  45     182.623 262.358 197.816  1.00  0.00           H  
ATOM    699  HD2 PHE P  45     180.883 260.352 201.226  1.00  0.00           H  
ATOM    700  HE1 PHE P  45     184.302 260.604 197.660  1.00  0.00           H  
ATOM    701  HE2 PHE P  45     182.620 258.620 201.055  1.00  0.00           H  
ATOM    702  HZ  PHE P  45     184.290 258.718 199.263  1.00  0.00           H  
ATOM    703  N   TYR P  46     183.003 264.882 199.062  1.00 46.90           N  
ATOM    704  CA  TYR P  46     183.761 265.594 198.052  1.00 46.90           C  
ATOM    705  C   TYR P  46     184.957 264.761 197.640  1.00 46.90           C  
ATOM    706  O   TYR P  46     185.365 263.831 198.335  1.00 46.90           O  
ATOM    707  CB  TYR P  46     184.253 266.943 198.593  1.00 46.90           C  
ATOM    708  CG  TYR P  46     183.173 267.901 199.017  1.00 46.90           C  
ATOM    709  CD1 TYR P  46     182.569 268.734 198.060  1.00 46.90           C  
ATOM    710  CD2 TYR P  46     182.779 267.971 200.366  1.00 46.90           C  
ATOM    711  CE1 TYR P  46     181.551 269.621 198.447  1.00 46.90           C  
ATOM    712  CE2 TYR P  46     181.788 268.883 200.760  1.00 46.90           C  
ATOM    713  CZ  TYR P  46     181.156 269.691 199.796  1.00 46.90           C  
ATOM    714  OH  TYR P  46     180.160 270.546 200.167  1.00 46.90           O  
ATOM    715  H   TYR P  46     183.530 264.535 199.855  1.00  0.00           H  
ATOM    716  HA  TYR P  46     183.167 265.762 197.154  1.00  0.00           H  
ATOM    717  HB3 TYR P  46     184.872 267.452 197.852  1.00  0.00           H  
ATOM    718  HB2 TYR P  46     184.887 266.766 199.444  1.00  0.00           H  
ATOM    719  HD1 TYR P  46     182.882 268.693 197.027  1.00  0.00           H  
ATOM    720  HD2 TYR P  46     183.232 267.321 201.094  1.00  0.00           H  
ATOM    721  HE1 TYR P  46     181.077 270.251 197.710  1.00  0.00           H  
ATOM    722  HE2 TYR P  46     181.504 268.947 201.799  1.00  0.00           H  
ATOM    723  HH  TYR P  46     179.991 270.542 201.112  1.00  0.00           H  
ATOM    724  N   ALA P  47     185.511 265.173 196.507  1.00 19.07           N  
ATOM    725  CA  ALA P  47     186.798 264.752 196.023  1.00 19.07           C  
ATOM    726  C   ALA P  47     187.519 266.009 195.572  1.00 19.07           C  
ATOM    727  O   ALA P  47     186.889 266.946 195.087  1.00 19.07           O  
ATOM    728  CB  ALA P  47     186.611 263.767 194.864  1.00 19.07           C  
ATOM    729  H   ALA P  47     185.086 265.931 195.986  1.00  0.00           H  
ATOM    730  HA  ALA P  47     187.365 264.281 196.821  1.00  0.00           H  
ATOM    731  HB1 ALA P  47     187.576 263.422 194.489  1.00  0.00           H  
ATOM    732  HB2 ALA P  47     186.052 262.887 195.182  1.00  0.00           H  
ATOM    733  HB3 ALA P  47     186.073 264.221 194.029  1.00  0.00           H  
ATOM    734  N   THR P  48     188.844 266.005 195.688  1.00 21.89           N  
ATOM    735  CA  THR P  48     189.679 267.038 195.089  1.00 21.89           C  
ATOM    736  C   THR P  48     189.626 266.941 193.557  1.00 21.89           C  
ATOM    737  O   THR P  48     189.165 265.930 193.024  1.00 21.89           O  
ATOM    738  CB  THR P  48     191.122 266.865 195.578  1.00 21.89           C  
ATOM    739  OG1 THR P  48     191.602 265.559 195.319  1.00 21.89           O  
ATOM    740  CG2 THR P  48     191.201 267.151 197.078  1.00 21.89           C  
ATOM    741  H   THR P  48     189.327 265.209 196.085  1.00  0.00           H  
ATOM    742  HA  THR P  48     189.314 268.022 195.390  1.00  0.00           H  
ATOM    743  HB  THR P  48     191.761 267.575 195.058  1.00  0.00           H  
ATOM    744  HG1 THR P  48     192.286 265.613 194.639  1.00  0.00           H  
ATOM    745 HG21 THR P  48     192.217 267.079 197.456  1.00  0.00           H  
ATOM    746 HG22 THR P  48     190.861 268.167 197.277  1.00  0.00           H  
ATOM    747 HG23 THR P  48     190.569 266.478 197.656  1.00  0.00           H  
ATOM    748  N   GLU P  49     190.048 268.011 192.870  1.00 56.58           N  
ATOM    749  CA  GLU P  49     190.051 268.082 191.404  1.00 56.58           C  
ATOM    750  C   GLU P  49     190.812 266.919 190.755  1.00 56.58           C  
ATOM    751  O   GLU P  49     190.320 266.345 189.788  1.00 56.58           O  
ATOM    752  CB  GLU P  49     190.627 269.426 190.909  1.00 56.58           C  
ATOM    753  CG  GLU P  49     192.158 269.622 191.050  1.00 56.58           C  
ATOM    754  CD  GLU P  49     192.576 269.743 192.512  1.00 56.58           C  
ATOM    755  OE1 GLU P  49     192.254 270.788 193.102  1.00 56.58           O  
ATOM    756  OE2 GLU P  49     193.135 268.765 193.040  1.00 56.58           O1-
ATOM    757  H   GLU P  49     190.429 268.811 193.358  1.00  0.00           H  
ATOM    758  HA  GLU P  49     189.009 268.023 191.085  1.00  0.00           H  
ATOM    759  HB3 GLU P  49     190.101 270.229 191.425  1.00  0.00           H  
ATOM    760  HB2 GLU P  49     190.363 269.550 189.858  1.00  0.00           H  
ATOM    761  HG3 GLU P  49     192.458 270.515 190.510  1.00  0.00           H  
ATOM    762  HG2 GLU P  49     192.733 268.848 190.544  1.00  0.00           H  
ATOM    763  N   ASP P  50     191.980 266.584 191.324  1.00 63.60           N  
ATOM    764  CA  ASP P  50     192.846 265.507 190.863  1.00 63.60           C  
ATOM    765  C   ASP P  50     192.287 264.131 191.243  1.00 63.60           C  
ATOM    766  O   ASP P  50     192.807 263.131 190.752  1.00 63.60           O  
ATOM    767  CB  ASP P  50     194.310 265.692 191.332  1.00 63.60           C  
ATOM    768  CG  ASP P  50     194.519 265.909 192.833  1.00 63.60           C  
ATOM    769  OD1 ASP P  50     193.859 265.226 193.641  1.00 63.60           O  
ATOM    770  OD2 ASP P  50     195.446 266.677 193.158  1.00 63.60           O1-
ATOM    771  H   ASP P  50     192.321 267.127 192.109  1.00  0.00           H  
ATOM    772  HA  ASP P  50     192.859 265.542 189.772  1.00  0.00           H  
ATOM    773  HB3 ASP P  50     194.717 266.554 190.801  1.00  0.00           H  
ATOM    774  HB2 ASP P  50     194.919 264.842 191.018  1.00  0.00           H  
ATOM    775  N   ASP P  51     191.269 264.109 192.125  1.00 56.57           N  
ATOM    776  CA  ASP P  51     190.613 262.917 192.639  1.00 56.57           C  
ATOM    777  C   ASP P  51     191.575 262.024 193.422  1.00 56.57           C  
ATOM    778  O   ASP P  51     191.383 260.821 193.416  1.00 56.57           O  
ATOM    779  CB  ASP P  51     189.873 262.112 191.541  1.00 56.57           C  
ATOM    780  CG  ASP P  51     188.734 262.882 190.877  1.00 56.57           C  
ATOM    781  OD1 ASP P  51     187.730 263.105 191.587  1.00 56.57           O  
ATOM    782  OD2 ASP P  51     188.896 263.275 189.701  1.00 56.57           O1-
ATOM    783  H   ASP P  51     190.888 264.985 192.455  1.00  0.00           H  
ATOM    784  HA  ASP P  51     189.882 263.263 193.371  1.00  0.00           H  
ATOM    785  HB3 ASP P  51     189.436 261.196 191.943  1.00  0.00           H  
ATOM    786  HB2 ASP P  51     190.583 261.807 190.778  1.00  0.00           H  
ATOM    787  N   ARG P  52     192.611 262.591 194.053  1.00 88.50           N  
ATOM    788  CA  ARG P  52     193.518 261.843 194.915  1.00 88.50           C  
ATOM    789  C   ARG P  52     192.980 261.751 196.339  1.00 88.50           C  
ATOM    790  O   ARG P  52     193.260 260.761 197.013  1.00 88.50           O  
ATOM    791  CB  ARG P  52     194.912 262.477 194.902  1.00 88.50           C  
ATOM    792  CG  ARG P  52     195.977 261.629 195.637  1.00 88.50           C  
ATOM    793  CD  ARG P  52     197.430 262.096 195.460  1.00 88.50           C  
ATOM    794  NE  ARG P  52     197.775 262.241 194.034  1.00 88.50           N  
ATOM    795  CZ  ARG P  52     197.623 263.371 193.320  1.00 88.50           C  
ATOM    796  NH1 ARG P  52     197.336 264.527 193.926  1.00 88.50           N  
ATOM    797  NH2 ARG P  52     197.755 263.348 191.988  1.00 88.50           N1+
ATOM    798  H   ARG P  52     192.778 263.587 193.972  1.00  0.00           H  
ATOM    799  HA  ARG P  52     193.623 260.827 194.527  1.00  0.00           H  
ATOM    800  HB3 ARG P  52     194.886 263.475 195.339  1.00  0.00           H  
ATOM    801  HB2 ARG P  52     195.180 262.602 193.854  1.00  0.00           H  
ATOM    802  HG3 ARG P  52     195.887 260.563 195.423  1.00  0.00           H  
ATOM    803  HG2 ARG P  52     195.759 261.731 196.700  1.00  0.00           H  
ATOM    804  HD3 ARG P  52     198.076 261.285 195.797  1.00  0.00           H  
ATOM    805  HD2 ARG P  52     197.690 262.947 196.089  1.00  0.00           H  
ATOM    806  HE  ARG P  52     198.005 261.387 193.547  1.00  0.00           H  
ATOM    807 HH12 ARG P  52     197.088 265.355 193.396  1.00  0.00           H  
ATOM    808 HH11 ARG P  52     197.238 264.553 194.930  1.00  0.00           H  
ATOM    809 HH22 ARG P  52     197.631 264.197 191.455  1.00  0.00           H  
ATOM    810 HH21 ARG P  52     197.962 262.485 191.506  1.00  0.00           H  
ATOM    811  N   PHE P  53     192.244 262.781 196.778  1.00 40.23           N  
ATOM    812  CA  PHE P  53     191.751 262.848 198.144  1.00 40.23           C  
ATOM    813  C   PHE P  53     190.242 262.964 198.115  1.00 40.23           C  
ATOM    814  O   PHE P  53     189.687 263.650 197.259  1.00 40.23           O  
ATOM    815  CB  PHE P  53     192.360 264.049 198.877  1.00 40.23           C  
ATOM    816  CG  PHE P  53     193.862 264.119 198.755  1.00 40.23           C  
ATOM    817  CD1 PHE P  53     194.674 263.186 199.407  1.00 40.23           C  
ATOM    818  CD2 PHE P  53     194.452 264.977 197.821  1.00 40.23           C  
ATOM    819  CE1 PHE P  53     196.054 263.233 199.255  1.00 40.23           C  
ATOM    820  CE2 PHE P  53     195.829 264.999 197.651  1.00 40.23           C  
ATOM    821  CZ  PHE P  53     196.632 264.156 198.399  1.00 40.23           C  
ATOM    822  H   PHE P  53     192.032 263.564 196.175  1.00  0.00           H  
ATOM    823  HA  PHE P  53     192.016 261.945 198.697  1.00  0.00           H  
ATOM    824  HB3 PHE P  53     192.117 263.972 199.938  1.00  0.00           H  
ATOM    825  HB2 PHE P  53     191.929 264.986 198.540  1.00  0.00           H  
ATOM    826  HD1 PHE P  53     194.207 262.417 199.999  1.00  0.00           H  
ATOM    827  HD2 PHE P  53     193.793 265.591 197.247  1.00  0.00           H  
ATOM    828  HE1 PHE P  53     196.685 262.526 199.772  1.00  0.00           H  
ATOM    829  HE2 PHE P  53     196.289 265.659 196.936  1.00  0.00           H  
ATOM    830  HZ  PHE P  53     197.704 264.179 198.274  1.00  0.00           H  
ATOM    831  N   ILE P  54     189.628 262.310 199.100  1.00 25.35           N  
ATOM    832  CA  ILE P  54     188.222 262.443 199.419  1.00 25.35           C  
ATOM    833  C   ILE P  54     188.117 263.254 200.701  1.00 25.35           C  
ATOM    834  O   ILE P  54     188.822 262.959 201.663  1.00 25.35           O  
ATOM    835  CB  ILE P  54     187.564 261.066 199.678  1.00 25.35           C  
ATOM    836  CG1 ILE P  54     187.340 260.325 198.356  1.00 25.35           C  
ATOM    837  CG2 ILE P  54     186.232 261.115 200.464  1.00 25.35           C  
ATOM    838  CD1 ILE P  54     187.244 258.806 198.554  1.00 25.35           C  
ATOM    839  H   ILE P  54     190.181 261.787 199.769  1.00  0.00           H  
ATOM    840  HA  ILE P  54     187.692 262.947 198.614  1.00  0.00           H  
ATOM    841  HB  ILE P  54     188.264 260.477 200.274  1.00  0.00           H  
ATOM    842 HG13 ILE P  54     188.098 260.604 197.635  1.00  0.00           H  
ATOM    843 HG12 ILE P  54     186.426 260.689 197.892  1.00  0.00           H  
ATOM    844 HG21 ILE P  54     185.808 260.124 200.590  1.00  0.00           H  
ATOM    845 HG22 ILE P  54     186.356 261.481 201.482  1.00  0.00           H  
ATOM    846 HG23 ILE P  54     185.494 261.748 199.974  1.00  0.00           H  
ATOM    847 HD11 ILE P  54     187.083 258.287 197.611  1.00  0.00           H  
ATOM    848 HD12 ILE P  54     188.135 258.425 199.041  1.00  0.00           H  
ATOM    849 HD13 ILE P  54     186.416 258.528 199.199  1.00  0.00           H  
ATOM    850  N   LEU P  55     187.163 264.184 200.709  1.00 83.35           N  
ATOM    851  CA  LEU P  55     186.744 264.871 201.913  1.00 83.35           C  
ATOM    852  C   LEU P  55     185.323 264.385 202.193  1.00 83.35           C  
ATOM    853  O   LEU P  55     184.436 264.626 201.381  1.00 83.35           O  
ATOM    854  CB  LEU P  55     186.885 266.385 201.668  1.00 83.35           C  
ATOM    855  CG  LEU P  55     186.578 267.346 202.833  1.00 83.35           C  
ATOM    856  CD1 LEU P  55     186.750 268.800 202.342  1.00 83.35           C  
ATOM    857  CD2 LEU P  55     185.190 267.156 203.465  1.00 83.35           C  
ATOM    858  H   LEU P  55     186.588 264.322 199.888  1.00  0.00           H  
ATOM    859  HA  LEU P  55     187.382 264.624 202.759  1.00  0.00           H  
ATOM    860  HB3 LEU P  55     186.297 266.673 200.813  1.00  0.00           H  
ATOM    861  HB2 LEU P  55     187.917 266.571 201.363  1.00  0.00           H  
ATOM    862  HG  LEU P  55     187.314 267.164 203.616  1.00  0.00           H  
ATOM    863 HD11 LEU P  55     185.842 269.393 202.451  1.00  0.00           H  
ATOM    864 HD12 LEU P  55     187.547 269.310 202.881  1.00  0.00           H  
ATOM    865 HD13 LEU P  55     187.022 268.848 201.287  1.00  0.00           H  
ATOM    866 HD21 LEU P  55     184.820 268.051 203.959  1.00  0.00           H  
ATOM    867 HD22 LEU P  55     184.442 266.901 202.724  1.00  0.00           H  
ATOM    868 HD23 LEU P  55     185.205 266.351 204.189  1.00  0.00           H  
ATOM    869  N   LYS P  56     185.121 263.745 203.348  1.00 55.11           N  
ATOM    870  CA  LYS P  56     183.790 263.371 203.811  1.00 55.11           C  
ATOM    871  C   LYS P  56     183.434 264.214 205.032  1.00 55.11           C  
ATOM    872  O   LYS P  56     184.326 264.599 205.782  1.00 55.11           O  
ATOM    873  CB  LYS P  56     183.757 261.869 204.147  1.00 55.11           C  
ATOM    874  CG  LYS P  56     182.313 261.339 204.217  1.00 55.11           C  
ATOM    875  CD  LYS P  56     182.191 259.828 204.434  1.00 55.11           C  
ATOM    876  CE  LYS P  56     182.430 259.398 205.890  1.00 55.11           C  
ATOM    877  NZ  LYS P  56     182.113 257.972 206.085  1.00 55.11           N1+
ATOM    878  H   LYS P  56     185.889 263.595 203.992  1.00  0.00           H  
ATOM    879  HA  LYS P  56     183.036 263.567 203.047  1.00  0.00           H  
ATOM    880  HB3 LYS P  56     184.306 261.660 205.067  1.00  0.00           H  
ATOM    881  HB2 LYS P  56     184.270 261.322 203.354  1.00  0.00           H  
ATOM    882  HG3 LYS P  56     181.806 261.589 203.284  1.00  0.00           H  
ATOM    883  HG2 LYS P  56     181.750 261.846 204.996  1.00  0.00           H  
ATOM    884  HD3 LYS P  56     182.894 259.313 203.777  1.00  0.00           H  
ATOM    885  HD2 LYS P  56     181.196 259.516 204.111  1.00  0.00           H  
ATOM    886  HE3 LYS P  56     181.801 259.980 206.566  1.00  0.00           H  
ATOM    887  HE2 LYS P  56     183.466 259.580 206.180  1.00  0.00           H  
ATOM    888  HZ1 LYS P  56     182.703 257.404 205.493  1.00  0.00           H  
ATOM    889  HZ2 LYS P  56     182.267 257.724 207.053  1.00  0.00           H  
ATOM    890  HZ3 LYS P  56     181.144 257.804 205.852  1.00  0.00           H  
ATOM    891  N   GLN P  57     182.133 264.455 205.228  1.00 30.13           N  
ATOM    892  CA  GLN P  57     181.618 265.054 206.448  1.00 30.13           C  
ATOM    893  C   GLN P  57     181.347 263.951 207.474  1.00 30.13           C  
ATOM    894  O   GLN P  57     180.796 262.907 207.124  1.00 30.13           O  
ATOM    895  CB  GLN P  57     180.362 265.875 206.128  1.00 30.13           C  
ATOM    896  CG  GLN P  57     179.767 266.597 207.354  1.00 30.13           C  
ATOM    897  CD  GLN P  57     178.633 267.533 206.969  1.00 30.13           C  
ATOM    898  OE1 GLN P  57     178.754 268.304 206.020  1.00 30.13           O  
ATOM    899  NE2 GLN P  57     177.533 267.491 207.722  1.00 30.13           N  
ATOM    900  H   GLN P  57     181.447 264.132 204.557  1.00  0.00           H  
ATOM    901  HA  GLN P  57     182.361 265.743 206.843  1.00  0.00           H  
ATOM    902  HB3 GLN P  57     179.605 265.234 205.676  1.00  0.00           H  
ATOM    903  HB2 GLN P  57     180.627 266.608 205.364  1.00  0.00           H  
ATOM    904  HG3 GLN P  57     180.516 267.224 207.825  1.00  0.00           H  
ATOM    905  HG2 GLN P  57     179.422 265.883 208.103  1.00  0.00           H  
ATOM    906 HE22 GLN P  57     176.752 268.093 207.508  1.00  0.00           H  
ATOM    907 HE21 GLN P  57     177.469 266.850 208.500  1.00  0.00           H  
ATOM    908  N   MET P  58     181.729 264.223 208.723  1.00 34.06           N  
ATOM    909  CA  MET P  58     181.539 263.312 209.838  1.00 34.06           C  
ATOM    910  C   MET P  58     180.656 264.004 210.890  1.00 34.06           C  
ATOM    911  O   MET P  58     180.779 265.206 211.105  1.00 34.06           O  
ATOM    912  CB  MET P  58     182.910 262.975 210.432  1.00 34.06           C  
ATOM    913  CG  MET P  58     183.788 262.130 209.501  1.00 34.06           C  
ATOM    914  SD  MET P  58     185.434 261.805 210.157  1.00 34.06           S  
ATOM    915  CE  MET P  58     185.137 260.832 211.617  1.00 34.06           C  
ATOM    916  H   MET P  58     182.150 265.117 208.942  1.00  0.00           H  
ATOM    917  HA  MET P  58     181.105 262.374 209.497  1.00  0.00           H  
ATOM    918  HB3 MET P  58     182.772 262.451 211.371  1.00  0.00           H  
ATOM    919  HB2 MET P  58     183.436 263.894 210.684  1.00  0.00           H  
ATOM    920  HG3 MET P  58     183.929 262.649 208.552  1.00  0.00           H  
ATOM    921  HG2 MET P  58     183.314 261.184 209.254  1.00  0.00           H  
ATOM    922  HE1 MET P  58     186.074 260.589 212.117  1.00  0.00           H  
ATOM    923  HE2 MET P  58     184.513 261.401 212.295  1.00  0.00           H  
ATOM    924  HE3 MET P  58     184.649 259.917 211.324  1.00  0.00           H  
ATOM    925  N   PRO P  59     179.773 263.237 211.549  1.00 50.26           N  
ATOM    926  CA  PRO P  59     179.186 263.588 212.848  1.00 50.26           C  
ATOM    927  C   PRO P  59     180.218 263.802 213.962  1.00 50.26           C  
ATOM    928  O   PRO P  59     181.344 263.305 213.877  1.00 50.26           O  
ATOM    929  CB  PRO P  59     178.276 262.390 213.165  1.00 50.26           C  
ATOM    930  CG  PRO P  59     177.909 261.811 211.813  1.00 50.26           C  
ATOM    931  CD  PRO P  59     179.154 262.056 210.987  1.00 50.26           C  
ATOM    932  HA  PRO P  59     178.586 264.490 212.711  1.00  0.00           H  
ATOM    933  HB3 PRO P  59     177.395 262.675 213.741  1.00  0.00           H  
ATOM    934  HB2 PRO P  59     178.813 261.637 213.744  1.00  0.00           H  
ATOM    935  HG3 PRO P  59     177.079 262.378 211.389  1.00  0.00           H  
ATOM    936  HG2 PRO P  59     177.615 260.761 211.852  1.00  0.00           H  
ATOM    937  HD2 PRO P  59     179.875 261.291 211.144  1.00  0.00           H  
ATOM    938  HD3 PRO P  59     178.923 262.132 209.924  1.00  0.00           H  
ATOM    939  N   ARG P  60     179.781 264.511 215.015  1.00 49.79           N  
ATOM    940  CA  ARG P  60     180.569 264.724 216.226  1.00 49.79           C  
ATOM    941  C   ARG P  60     180.998 263.411 216.896  1.00 49.79           C  
ATOM    942  O   ARG P  60     182.121 263.327 217.377  1.00 49.79           O  
ATOM    943  CB  ARG P  60     179.808 265.619 217.222  1.00 49.79           C  
ATOM    944  CG  ARG P  60     180.550 265.783 218.567  1.00 49.79           C  
ATOM    945  CD  ARG P  60     179.891 266.746 219.547  1.00 49.79           C  
ATOM    946  NE  ARG P  60     180.068 268.150 219.150  1.00 49.79           N  
ATOM    947  CZ  ARG P  60     179.635 269.216 219.843  1.00 49.79           C  
ATOM    948  NH1 ARG P  60     178.946 269.081 220.988  1.00 49.79           N  
ATOM    949  NH2 ARG P  60     179.902 270.444 219.384  1.00 49.79           N1+
ATOM    950  H   ARG P  60     178.846 264.892 215.011  1.00  0.00           H  
ATOM    951  HA  ARG P  60     181.475 265.254 215.926  1.00  0.00           H  
ATOM    952  HB3 ARG P  60     178.826 265.187 217.421  1.00  0.00           H  
ATOM    953  HB2 ARG P  60     179.626 266.591 216.764  1.00  0.00           H  
ATOM    954  HG3 ARG P  60     181.550 266.153 218.330  1.00  0.00           H  
ATOM    955  HG2 ARG P  60     180.701 264.842 219.085  1.00  0.00           H  
ATOM    956  HD3 ARG P  60     180.205 266.547 220.573  1.00  0.00           H  
ATOM    957  HD2 ARG P  60     178.814 266.579 219.512  1.00  0.00           H  
ATOM    958  HE  ARG P  60     180.588 268.303 218.298  1.00  0.00           H  
ATOM    959 HH12 ARG P  60     178.643 269.891 221.509  1.00  0.00           H  
ATOM    960 HH11 ARG P  60     178.746 268.160 221.350  1.00  0.00           H  
ATOM    961 HH22 ARG P  60     179.600 271.259 219.898  1.00  0.00           H  
ATOM    962 HH21 ARG P  60     180.452 270.567 218.546  1.00  0.00           H  
ATOM    963  N   LEU P  61     180.110 262.409 216.919  1.00 67.25           N  
ATOM    964  CA  LEU P  61     180.403 261.094 217.487  1.00 67.25           C  
ATOM    965  C   LEU P  61     181.575 260.440 216.765  1.00 67.25           C  
ATOM    966  O   LEU P  61     182.502 259.968 217.421  1.00 67.25           O  
ATOM    967  CB  LEU P  61     179.186 260.157 217.388  1.00 67.25           C  
ATOM    968  CG  LEU P  61     177.959 260.614 218.193  1.00 67.25           C  
ATOM    969  CD1 LEU P  61     177.234 261.818 217.557  1.00 67.25           C  
ATOM    970  CD2 LEU P  61     176.989 259.439 218.392  1.00 67.25           C  
ATOM    971  H   LEU P  61     179.196 262.532 216.510  1.00  0.00           H  
ATOM    972  HA  LEU P  61     180.671 261.221 218.538  1.00  0.00           H  
ATOM    973  HB3 LEU P  61     179.496 259.180 217.762  1.00  0.00           H  
ATOM    974  HB2 LEU P  61     178.901 259.994 216.347  1.00  0.00           H  
ATOM    975  HG  LEU P  61     178.300 260.909 219.187  1.00  0.00           H  
ATOM    976 HD11 LEU P  61     176.151 261.696 217.582  1.00  0.00           H  
ATOM    977 HD12 LEU P  61     177.463 262.739 218.094  1.00  0.00           H  
ATOM    978 HD13 LEU P  61     177.506 261.963 216.511  1.00  0.00           H  
ATOM    979 HD21 LEU P  61     176.259 259.666 219.169  1.00  0.00           H  
ATOM    980 HD22 LEU P  61     176.441 259.215 217.476  1.00  0.00           H  
ATOM    981 HD23 LEU P  61     177.508 258.529 218.697  1.00  0.00           H  
ATOM    982  N   GLU P  62     181.517 260.485 215.424  1.00 21.46           N  
ATOM    983  CA  GLU P  62     182.561 259.950 214.584  1.00 21.46           C  
ATOM    984  C   GLU P  62     183.908 260.625 214.795  1.00 21.46           C  
ATOM    985  O   GLU P  62     184.914 259.923 214.896  1.00 21.46           O  
ATOM    986  CB  GLU P  62     182.198 259.961 213.103  1.00 21.46           C  
ATOM    987  CG  GLU P  62     180.942 259.191 212.671  1.00 21.46           C  
ATOM    988  CD  GLU P  62     180.813 259.059 211.140  1.00 21.46           C  
ATOM    989  OE1 GLU P  62     181.705 259.534 210.399  1.00 21.46           O  
ATOM    990  OE2 GLU P  62     179.753 258.553 210.718  1.00 21.46           O1-
ATOM    991  H   GLU P  62     180.738 260.925 214.957  1.00  0.00           H  
ATOM    992  HA  GLU P  62     182.663 258.935 214.899  1.00  0.00           H  
ATOM    993  HB3 GLU P  62     183.036 259.528 212.576  1.00  0.00           H  
ATOM    994  HB2 GLU P  62     182.099 260.991 212.772  1.00  0.00           H  
ATOM    995  HG3 GLU P  62     180.057 259.698 213.057  1.00  0.00           H  
ATOM    996  HG2 GLU P  62     180.927 258.195 213.103  1.00  0.00           H  
ATOM    997  N   VAL P  63     183.913 261.967 214.872  1.00 69.96           N  
ATOM    998  CA  VAL P  63     185.165 262.674 215.068  1.00 69.96           C  
ATOM    999  C   VAL P  63     185.800 262.334 216.417  1.00 69.96           C  
ATOM   1000  O   VAL P  63     186.992 262.076 216.439  1.00 69.96           O  
ATOM   1001  CB  VAL P  63     185.100 264.210 214.915  1.00 69.96           C  
ATOM   1002  CG1 VAL P  63     184.656 265.045 216.134  1.00 69.96           C  
ATOM   1003  CG2 VAL P  63     186.491 264.678 214.479  1.00 69.96           C  
ATOM   1004  H   VAL P  63     183.065 262.509 214.768  1.00  0.00           H  
ATOM   1005  HA  VAL P  63     185.840 262.301 214.293  1.00  0.00           H  
ATOM   1006  HB  VAL P  63     184.400 264.439 214.111  1.00  0.00           H  
ATOM   1007 HG11 VAL P  63     184.657 266.105 215.880  1.00  0.00           H  
ATOM   1008 HG12 VAL P  63     183.646 264.816 216.430  1.00  0.00           H  
ATOM   1009 HG13 VAL P  63     185.311 264.936 216.998  1.00  0.00           H  
ATOM   1010 HG21 VAL P  63     186.639 265.747 214.593  1.00  0.00           H  
ATOM   1011 HG22 VAL P  63     187.294 264.225 215.059  1.00  0.00           H  
ATOM   1012 HG23 VAL P  63     186.646 264.403 213.438  1.00  0.00           H  
ATOM   1013  N   GLN P  64     184.996 262.243 217.487  1.00 21.27           N  
ATOM   1014  CA  GLN P  64     185.473 261.829 218.802  1.00 21.27           C  
ATOM   1015  C   GLN P  64     186.093 260.431 218.800  1.00 21.27           C  
ATOM   1016  O   GLN P  64     187.147 260.248 219.405  1.00 21.27           O  
ATOM   1017  CB  GLN P  64     184.330 261.853 219.815  1.00 21.27           C  
ATOM   1018  CG  GLN P  64     183.842 263.257 220.177  1.00 21.27           C  
ATOM   1019  CD  GLN P  64     182.757 263.131 221.237  1.00 21.27           C  
ATOM   1020  OE1 GLN P  64     183.069 263.001 222.417  1.00 21.27           O  
ATOM   1021  NE2 GLN P  64     181.490 263.123 220.826  1.00 21.27           N  
ATOM   1022  H   GLN P  64     184.009 262.448 217.399  1.00  0.00           H  
ATOM   1023  HA  GLN P  64     186.241 262.537 219.120  1.00  0.00           H  
ATOM   1024  HB3 GLN P  64     184.654 261.354 220.732  1.00  0.00           H  
ATOM   1025  HB2 GLN P  64     183.492 261.265 219.441  1.00  0.00           H  
ATOM   1026  HG3 GLN P  64     183.487 263.818 219.318  1.00  0.00           H  
ATOM   1027  HG2 GLN P  64     184.666 263.837 220.594  1.00  0.00           H  
ATOM   1028 HE22 GLN P  64     180.742 263.017 221.496  1.00  0.00           H  
ATOM   1029 HE21 GLN P  64     181.275 263.194 219.842  1.00  0.00           H  
ATOM   1030  N   SER P  65     185.453 259.490 218.084  1.00 15.98           N  
ATOM   1031  CA  SER P  65     185.980 258.144 217.892  1.00 15.98           C  
ATOM   1032  C   SER P  65     187.327 258.169 217.175  1.00 15.98           C  
ATOM   1033  O   SER P  65     188.203 257.413 217.594  1.00 15.98           O  
ATOM   1034  CB  SER P  65     184.983 257.283 217.120  1.00 15.98           C  
ATOM   1035  OG  SER P  65     185.449 255.957 216.932  1.00 15.98           O  
ATOM   1036  H   SER P  65     184.586 259.713 217.615  1.00  0.00           H  
ATOM   1037  HA  SER P  65     186.124 257.700 218.879  1.00  0.00           H  
ATOM   1038  HB3 SER P  65     184.831 257.746 216.154  1.00  0.00           H  
ATOM   1039  HB2 SER P  65     184.020 257.252 217.632  1.00  0.00           H  
ATOM   1040  HG  SER P  65     186.189 255.973 216.319  1.00  0.00           H  
ATOM   1041  N   PHE P  66     187.482 259.076 216.182  1.00 40.38           N  
ATOM   1042  CA  PHE P  66     188.773 259.369 215.572  1.00 40.38           C  
ATOM   1043  C   PHE P  66     189.895 259.585 216.578  1.00 40.38           C  
ATOM   1044  O   PHE P  66     190.912 258.897 216.510  1.00 40.38           O  
ATOM   1045  CB  PHE P  66     188.799 260.361 214.378  1.00 40.38           C  
ATOM   1046  CG  PHE P  66     190.224 260.827 214.095  1.00 40.38           C  
ATOM   1047  CD1 PHE P  66     191.127 259.933 213.508  1.00 40.38           C  
ATOM   1048  CD2 PHE P  66     190.748 261.971 214.727  1.00 40.38           C  
ATOM   1049  CE1 PHE P  66     192.495 260.161 213.539  1.00 40.38           C  
ATOM   1050  CE2 PHE P  66     192.116 262.186 214.776  1.00 40.38           C  
ATOM   1051  CZ  PHE P  66     192.986 261.284 214.178  1.00 40.38           C  
ATOM   1052  H   PHE P  66     186.704 259.661 215.904  1.00  0.00           H  
ATOM   1053  HA  PHE P  66     189.023 258.453 215.114  1.00  0.00           H  
ATOM   1054  HB3 PHE P  66     188.161 261.226 214.525  1.00  0.00           H  
ATOM   1055  HB2 PHE P  66     188.420 259.859 213.487  1.00  0.00           H  
ATOM   1056  HD1 PHE P  66     190.730 259.070 213.025  1.00  0.00           H  
ATOM   1057  HD2 PHE P  66     190.088 262.678 215.188  1.00  0.00           H  
ATOM   1058  HE1 PHE P  66     193.174 259.459 213.077  1.00  0.00           H  
ATOM   1059  HE2 PHE P  66     192.505 263.064 215.270  1.00  0.00           H  
ATOM   1060  HZ  PHE P  66     194.052 261.460 214.215  1.00  0.00           H  
ATOM   1061  N   LEU P  67     189.661 260.555 217.467  1.00 70.44           N  
ATOM   1062  CA  LEU P  67     190.623 260.989 218.463  1.00 70.44           C  
ATOM   1063  C   LEU P  67     191.023 259.831 219.376  1.00 70.44           C  
ATOM   1064  O   LEU P  67     192.212 259.694 219.654  1.00 70.44           O  
ATOM   1065  CB  LEU P  67     190.056 262.150 219.306  1.00 70.44           C  
ATOM   1066  CG  LEU P  67     190.120 263.562 218.682  1.00 70.44           C  
ATOM   1067  CD1 LEU P  67     189.222 263.786 217.467  1.00 70.44           C  
ATOM   1068  CD2 LEU P  67     189.835 264.640 219.738  1.00 70.44           C  
ATOM   1069  H   LEU P  67     188.781 261.052 217.442  1.00  0.00           H  
ATOM   1070  HA  LEU P  67     191.521 261.331 217.943  1.00  0.00           H  
ATOM   1071  HB3 LEU P  67     190.636 262.194 220.230  1.00  0.00           H  
ATOM   1072  HB2 LEU P  67     189.036 261.936 219.622  1.00  0.00           H  
ATOM   1073  HG  LEU P  67     191.144 263.692 218.336  1.00  0.00           H  
ATOM   1074 HD11 LEU P  67     189.678 264.495 216.774  1.00  0.00           H  
ATOM   1075 HD12 LEU P  67     189.089 262.870 216.928  1.00  0.00           H  
ATOM   1076 HD13 LEU P  67     188.235 264.169 217.729  1.00  0.00           H  
ATOM   1077 HD21 LEU P  67     190.334 265.575 219.488  1.00  0.00           H  
ATOM   1078 HD22 LEU P  67     188.769 264.858 219.821  1.00  0.00           H  
ATOM   1079 HD23 LEU P  67     190.178 264.346 220.730  1.00  0.00           H  
ATOM   1080  N   ASP P  68     190.043 259.001 219.778  1.00 27.20           N  
ATOM   1081  CA  ASP P  68     190.297 257.847 220.628  1.00 27.20           C  
ATOM   1082  C   ASP P  68     191.201 256.822 219.932  1.00 27.20           C  
ATOM   1083  O   ASP P  68     192.188 256.402 220.533  1.00 27.20           O  
ATOM   1084  CB  ASP P  68     189.006 257.192 221.166  1.00 27.20           C  
ATOM   1085  CG  ASP P  68     189.195 256.205 222.341  1.00 27.20           C  
ATOM   1086  OD1 ASP P  68     190.343 255.904 222.740  1.00 27.20           O  
ATOM   1087  OD2 ASP P  68     188.150 255.752 222.849  1.00 27.20           O1-
ATOM   1088  H   ASP P  68     189.086 259.164 219.495  1.00  0.00           H  
ATOM   1089  HA  ASP P  68     190.849 258.235 221.488  1.00  0.00           H  
ATOM   1090  HB3 ASP P  68     188.483 256.682 220.356  1.00  0.00           H  
ATOM   1091  HB2 ASP P  68     188.322 257.979 221.488  1.00  0.00           H  
ATOM   1092  N   PHE P  69     190.877 256.456 218.684  1.00 78.97           N  
ATOM   1093  CA  PHE P  69     191.657 255.447 217.980  1.00 78.97           C  
ATOM   1094  C   PHE P  69     193.029 255.965 217.533  1.00 78.97           C  
ATOM   1095  O   PHE P  69     193.886 255.121 217.287  1.00 78.97           O  
ATOM   1096  CB  PHE P  69     190.837 254.855 216.817  1.00 78.97           C  
ATOM   1097  CG  PHE P  69     190.843 255.571 215.473  1.00 78.97           C  
ATOM   1098  CD1 PHE P  69     192.000 255.620 214.680  1.00 78.97           C  
ATOM   1099  CD2 PHE P  69     189.683 256.167 214.971  1.00 78.97           C  
ATOM   1100  CE1 PHE P  69     192.001 256.204 213.426  1.00 78.97           C  
ATOM   1101  CE2 PHE P  69     189.678 256.707 213.686  1.00 78.97           C  
ATOM   1102  CZ  PHE P  69     190.825 256.706 212.912  1.00 78.97           C  
ATOM   1103  H   PHE P  69     190.063 256.838 218.220  1.00  0.00           H  
ATOM   1104  HA  PHE P  69     191.833 254.627 218.680  1.00  0.00           H  
ATOM   1105  HB3 PHE P  69     189.806 254.696 217.139  1.00  0.00           H  
ATOM   1106  HB2 PHE P  69     191.222 253.855 216.629  1.00  0.00           H  
ATOM   1107  HD1 PHE P  69     192.881 255.179 215.074  1.00  0.00           H  
ATOM   1108  HD2 PHE P  69     188.767 256.136 215.538  1.00  0.00           H  
ATOM   1109  HE1 PHE P  69     192.897 256.239 212.830  1.00  0.00           H  
ATOM   1110  HE2 PHE P  69     188.763 257.113 213.279  1.00  0.00           H  
ATOM   1111  HZ  PHE P  69     190.806 257.116 211.913  1.00  0.00           H  
ATOM   1112  N   ALA P  70     193.204 257.292 217.370  1.00 43.00           N  
ATOM   1113  CA  ALA P  70     194.365 257.895 216.712  1.00 43.00           C  
ATOM   1114  C   ALA P  70     195.739 257.426 217.218  1.00 43.00           C  
ATOM   1115  O   ALA P  70     196.568 257.115 216.367  1.00 43.00           O  
ATOM   1116  CB  ALA P  70     194.275 259.429 216.695  1.00 43.00           C  
ATOM   1117  H   ALA P  70     192.437 257.918 217.579  1.00  0.00           H  
ATOM   1118  HA  ALA P  70     194.292 257.578 215.670  1.00  0.00           H  
ATOM   1119  HB1 ALA P  70     195.031 259.856 216.035  1.00  0.00           H  
ATOM   1120  HB2 ALA P  70     193.305 259.747 216.323  1.00  0.00           H  
ATOM   1121  HB3 ALA P  70     194.397 259.895 217.669  1.00  0.00           H  
ATOM   1122  N   PRO P  71     195.951 257.282 218.546  1.00 60.83           N  
ATOM   1123  CA  PRO P  71     197.184 256.671 219.063  1.00 60.83           C  
ATOM   1124  C   PRO P  71     197.420 255.213 218.650  1.00 60.83           C  
ATOM   1125  O   PRO P  71     198.544 254.903 218.270  1.00 60.83           O  
ATOM   1126  CB  PRO P  71     197.094 256.841 220.586  1.00 60.83           C  
ATOM   1127  CG  PRO P  71     196.170 258.030 220.775  1.00 60.83           C  
ATOM   1128  CD  PRO P  71     195.175 257.861 219.640  1.00 60.83           C  
ATOM   1129  HA  PRO P  71     198.015 257.279 218.698  1.00  0.00           H  
ATOM   1130  HB3 PRO P  71     198.071 257.008 221.042  1.00  0.00           H  
ATOM   1131  HB2 PRO P  71     196.656 255.958 221.055  1.00  0.00           H  
ATOM   1132  HG3 PRO P  71     196.728 258.957 220.639  1.00  0.00           H  
ATOM   1133  HG2 PRO P  71     195.701 258.058 221.759  1.00  0.00           H  
ATOM   1134  HD2 PRO P  71     194.420 257.137 219.927  1.00  0.00           H  
ATOM   1135  HD3 PRO P  71     194.682 258.802 219.422  1.00  0.00           H  
ATOM   1136  N   HIS P  72     196.384 254.357 218.681  1.00 26.82           N  
ATOM   1137  CA  HIS P  72     196.488 252.969 218.221  1.00 26.82           C  
ATOM   1138  C   HIS P  72     196.733 252.876 216.724  1.00 26.82           C  
ATOM   1139  O   HIS P  72     197.544 252.062 216.302  1.00 26.82           O  
ATOM   1140  CB  HIS P  72     195.210 252.190 218.510  1.00 26.82           C  
ATOM   1141  CG  HIS P  72     194.877 252.019 219.956  1.00 26.82           C  
ATOM   1142  ND1 HIS P  72     194.105 252.946 220.656  1.00 26.82           N  
ATOM   1143  CD2 HIS P  72     195.207 250.975 220.793  1.00 26.82           C  
ATOM   1144  CE1 HIS P  72     194.009 252.443 221.878  1.00 26.82           C  
ATOM   1145  NE2 HIS P  72     194.641 251.276 222.016  1.00 26.82           N  
ATOM   1146  H   HIS P  72     195.471 254.672 218.980  1.00  0.00           H  
ATOM   1147  HA  HIS P  72     197.320 252.489 218.739  1.00  0.00           H  
ATOM   1148  HB3 HIS P  72     195.270 251.193 218.074  1.00  0.00           H  
ATOM   1149  HB2 HIS P  72     194.375 252.699 218.031  1.00  0.00           H  
ATOM   1150  HD2 HIS P  72     195.776 250.074 220.619  1.00  0.00           H  
ATOM   1151  HE1 HIS P  72     193.471 252.929 222.679  1.00  0.00           H  
ATOM   1152  HE2 HIS P  72     194.685 250.716 222.856  1.00  0.00           H  
ATOM   1153  N   TYR P  73     196.021 253.703 215.953  1.00 34.40           N  
ATOM   1154  CA  TYR P  73     196.165 253.770 214.513  1.00 34.40           C  
ATOM   1155  C   TYR P  73     197.533 254.280 214.094  1.00 34.40           C  
ATOM   1156  O   TYR P  73     198.081 253.741 213.142  1.00 34.40           O  
ATOM   1157  CB  TYR P  73     195.013 254.577 213.954  1.00 34.40           C  
ATOM   1158  CG  TYR P  73     195.110 254.890 212.495  1.00 34.40           C  
ATOM   1159  CD1 TYR P  73     194.687 253.939 211.548  1.00 34.40           C  
ATOM   1160  CD2 TYR P  73     195.643 256.121 212.094  1.00 34.40           C  
ATOM   1161  CE1 TYR P  73     194.838 254.204 210.178  1.00 34.40           C  
ATOM   1162  CE2 TYR P  73     195.773 256.380 210.732  1.00 34.40           C  
ATOM   1163  CZ  TYR P  73     195.404 255.424 209.773  1.00 34.40           C  
ATOM   1164  OH  TYR P  73     195.621 255.675 208.458  1.00 34.40           O  
ATOM   1165  H   TYR P  73     195.356 254.338 216.377  1.00  0.00           H  
ATOM   1166  HA  TYR P  73     196.090 252.762 214.106  1.00  0.00           H  
ATOM   1167  HB3 TYR P  73     194.906 255.510 214.508  1.00  0.00           H  
ATOM   1168  HB2 TYR P  73     194.124 253.964 214.093  1.00  0.00           H  
ATOM   1169  HD1 TYR P  73     194.280 252.991 211.869  1.00  0.00           H  
ATOM   1170  HD2 TYR P  73     195.952 256.858 212.821  1.00  0.00           H  
ATOM   1171  HE1 TYR P  73     194.549 253.460 209.449  1.00  0.00           H  
ATOM   1172  HE2 TYR P  73     196.167 257.332 210.461  1.00  0.00           H  
ATOM   1173  HH  TYR P  73     195.185 255.030 207.893  1.00  0.00           H  
ATOM   1174  N   PHE P  74     198.092 255.235 214.851  1.00 21.72           N  
ATOM   1175  CA  PHE P  74     199.473 255.655 214.686  1.00 21.72           C  
ATOM   1176  C   PHE P  74     200.459 254.521 215.000  1.00 21.72           C  
ATOM   1177  O   PHE P  74     201.475 254.381 214.327  1.00 21.72           O  
ATOM   1178  CB  PHE P  74     199.789 256.885 215.552  1.00 21.72           C  
ATOM   1179  CG  PHE P  74     201.159 257.430 215.210  1.00 21.72           C  
ATOM   1180  CD1 PHE P  74     201.291 258.272 214.092  1.00 21.72           C  
ATOM   1181  CD2 PHE P  74     202.321 256.903 215.813  1.00 21.72           C  
ATOM   1182  CE1 PHE P  74     202.545 258.579 213.591  1.00 21.72           C  
ATOM   1183  CE2 PHE P  74     203.569 257.214 215.295  1.00 21.72           C  
ATOM   1184  CZ  PHE P  74     203.679 258.042 214.186  1.00 21.72           C  
ATOM   1185  H   PHE P  74     197.580 255.643 215.623  1.00  0.00           H  
ATOM   1186  HA  PHE P  74     199.606 255.948 213.647  1.00  0.00           H  
ATOM   1187  HB3 PHE P  74     199.744 256.644 216.615  1.00  0.00           H  
ATOM   1188  HB2 PHE P  74     199.052 257.670 215.379  1.00  0.00           H  
ATOM   1189  HD1 PHE P  74     200.409 258.676 213.625  1.00  0.00           H  
ATOM   1190  HD2 PHE P  74     202.244 256.219 216.646  1.00  0.00           H  
ATOM   1191  HE1 PHE P  74     202.633 259.220 212.726  1.00  0.00           H  
ATOM   1192  HE2 PHE P  74     204.458 256.794 215.744  1.00  0.00           H  
ATOM   1193  HZ  PHE P  74     204.653 258.259 213.776  1.00  0.00           H  
ATOM   1194  N   ASN P  75     200.178 253.728 216.037  1.00 19.41           N  
ATOM   1195  CA  ASN P  75     201.032 252.591 216.381  1.00 19.41           C  
ATOM   1196  C   ASN P  75     200.937 251.502 215.323  1.00 19.41           C  
ATOM   1197  O   ASN P  75     201.942 250.886 214.979  1.00 19.41           O  
ATOM   1198  CB  ASN P  75     200.666 252.021 217.757  1.00 19.41           C  
ATOM   1199  CG  ASN P  75     200.914 253.015 218.887  1.00 19.41           C  
ATOM   1200  OD1 ASN P  75     201.542 254.057 218.699  1.00 19.41           O  
ATOM   1201  ND2 ASN P  75     200.408 252.693 220.076  1.00 19.41           N  
ATOM   1202  H   ASN P  75     199.368 253.901 216.618  1.00  0.00           H  
ATOM   1203  HA  ASN P  75     202.057 252.955 216.427  1.00  0.00           H  
ATOM   1204  HB3 ASN P  75     201.275 251.139 217.965  1.00  0.00           H  
ATOM   1205  HB2 ASN P  75     199.627 251.694 217.786  1.00  0.00           H  
ATOM   1206 HD22 ASN P  75     200.531 253.318 220.860  1.00  0.00           H  
ATOM   1207 HD21 ASN P  75     199.897 251.832 220.203  1.00  0.00           H  
ATOM   1208  N   TYR P  76     199.729 251.326 214.779  1.00 40.09           N  
ATOM   1209  CA  TYR P  76     199.494 250.411 213.695  1.00 40.09           C  
ATOM   1210  C   TYR P  76     200.245 250.840 212.450  1.00 40.09           C  
ATOM   1211  O   TYR P  76     200.939 249.991 211.913  1.00 40.09           O  
ATOM   1212  CB  TYR P  76     198.007 250.252 213.435  1.00 40.09           C  
ATOM   1213  CG  TYR P  76     197.746 249.038 212.590  1.00 40.09           C  
ATOM   1214  CD1 TYR P  76     198.095 247.766 213.084  1.00 40.09           C  
ATOM   1215  CD2 TYR P  76     197.210 249.178 211.304  1.00 40.09           C  
ATOM   1216  CE1 TYR P  76     197.985 246.638 212.262  1.00 40.09           C  
ATOM   1217  CE2 TYR P  76     197.020 248.035 210.521  1.00 40.09           C  
ATOM   1218  CZ  TYR P  76     197.474 246.780 210.963  1.00 40.09           C  
ATOM   1219  OH  TYR P  76     197.419 245.700 210.141  1.00 40.09           O  
ATOM   1220  H   TYR P  76     198.934 251.851 215.123  1.00  0.00           H  
ATOM   1221  HA  TYR P  76     199.905 249.453 214.018  1.00  0.00           H  
ATOM   1222  HB3 TYR P  76     197.566 251.146 212.995  1.00  0.00           H  
ATOM   1223  HB2 TYR P  76     197.529 250.101 214.392  1.00  0.00           H  
ATOM   1224  HD1 TYR P  76     198.495 247.653 214.081  1.00  0.00           H  
ATOM   1225  HD2 TYR P  76     196.916 250.147 210.928  1.00  0.00           H  
ATOM   1226  HE1 TYR P  76     198.302 245.678 212.635  1.00  0.00           H  
ATOM   1227  HE2 TYR P  76     196.533 248.155 209.570  1.00  0.00           H  
ATOM   1228  HH  TYR P  76     196.916 245.884 209.334  1.00  0.00           H  
ATOM   1229  N   ILE P  77     200.191 252.145 212.119  1.00 87.64           N  
ATOM   1230  CA  ILE P  77     201.025 252.817 211.126  1.00 87.64           C  
ATOM   1231  C   ILE P  77     202.475 252.377 211.197  1.00 87.64           C  
ATOM   1232  O   ILE P  77     202.949 251.846 210.202  1.00 87.64           O  
ATOM   1233  CB  ILE P  77     200.966 254.374 211.201  1.00 87.64           C  
ATOM   1234  CG1 ILE P  77     199.712 255.105 210.714  1.00 87.64           C  
ATOM   1235  CG2 ILE P  77     202.234 255.136 210.758  1.00 87.64           C  
ATOM   1236  CD1 ILE P  77     198.607 254.340 210.045  1.00 87.64           C  
ATOM   1237  H   ILE P  77     199.572 252.753 212.641  1.00  0.00           H  
ATOM   1238  HA  ILE P  77     200.738 252.509 210.138  1.00  0.00           H  
ATOM   1239  HB  ILE P  77     200.884 254.614 212.232  1.00  0.00           H  
ATOM   1240 HG13 ILE P  77     200.053 255.817 209.972  1.00  0.00           H  
ATOM   1241 HG12 ILE P  77     199.292 255.702 211.516  1.00  0.00           H  
ATOM   1242 HG21 ILE P  77     202.069 256.208 210.638  1.00  0.00           H  
ATOM   1243 HG22 ILE P  77     203.020 255.064 211.509  1.00  0.00           H  
ATOM   1244 HG23 ILE P  77     202.654 254.742 209.844  1.00  0.00           H  
ATOM   1245 HD11 ILE P  77     197.921 253.856 210.733  1.00  0.00           H  
ATOM   1246 HD12 ILE P  77     198.036 254.880 209.299  1.00  0.00           H  
ATOM   1247 HD13 ILE P  77     199.125 253.619 209.499  1.00  0.00           H  
ATOM   1248  N   THR P  78     203.130 252.580 212.351  1.00 86.49           N  
ATOM   1249  CA  THR P  78     204.560 252.336 212.452  1.00 86.49           C  
ATOM   1250  C   THR P  78     204.935 250.869 212.195  1.00 86.49           C  
ATOM   1251  O   THR P  78     205.883 250.627 211.451  1.00 86.49           O  
ATOM   1252  CB  THR P  78     205.189 252.825 213.776  1.00 86.49           C  
ATOM   1253  OG1 THR P  78     206.595 252.725 213.692  1.00 86.49           O  
ATOM   1254  CG2 THR P  78     204.785 252.069 215.051  1.00 86.49           C  
ATOM   1255  H   THR P  78     202.668 253.005 213.144  1.00  0.00           H  
ATOM   1256  HA  THR P  78     205.027 252.928 211.665  1.00  0.00           H  
ATOM   1257  HB  THR P  78     204.954 253.882 213.910  1.00  0.00           H  
ATOM   1258  HG1 THR P  78     206.839 251.797 213.730  1.00  0.00           H  
ATOM   1259 HG21 THR P  78     205.419 252.366 215.887  1.00  0.00           H  
ATOM   1260 HG22 THR P  78     203.783 252.357 215.334  1.00  0.00           H  
ATOM   1261 HG23 THR P  78     204.847 250.985 214.982  1.00  0.00           H  
ATOM   1262  N   ASN P  79     204.137 249.931 212.734  1.00 34.70           N  
ATOM   1263  CA  ASN P  79     204.293 248.504 212.460  1.00 34.70           C  
ATOM   1264  C   ASN P  79     204.035 248.213 210.985  1.00 34.70           C  
ATOM   1265  O   ASN P  79     204.829 247.518 210.353  1.00 34.70           O  
ATOM   1266  CB  ASN P  79     203.338 247.685 213.351  1.00 34.70           C  
ATOM   1267  CG  ASN P  79     203.755 247.732 214.819  1.00 34.70           C  
ATOM   1268  OD1 ASN P  79     204.896 247.417 215.151  1.00 34.70           O  
ATOM   1269  ND2 ASN P  79     202.839 248.121 215.705  1.00 34.70           N  
ATOM   1270  H   ASN P  79     203.354 250.203 213.313  1.00  0.00           H  
ATOM   1271  HA  ASN P  79     205.327 248.243 212.696  1.00  0.00           H  
ATOM   1272  HB3 ASN P  79     203.357 246.636 213.052  1.00  0.00           H  
ATOM   1273  HB2 ASN P  79     202.306 248.019 213.234  1.00  0.00           H  
ATOM   1274 HD22 ASN P  79     203.075 248.165 216.685  1.00  0.00           H  
ATOM   1275 HD21 ASN P  79     201.917 248.402 215.403  1.00  0.00           H  
ATOM   1276  N   ALA P  80     202.937 248.777 210.473  1.00 51.77           N  
ATOM   1277  CA  ALA P  80     202.413 248.478 209.168  1.00 51.77           C  
ATOM   1278  C   ALA P  80     201.259 249.422 208.828  1.00 51.77           C  
ATOM   1279  O   ALA P  80     200.228 249.233 209.445  1.00 51.77           O  
ATOM   1280  CB  ALA P  80     201.910 247.012 209.194  1.00 51.77           C  
ATOM   1281  H   ALA P  80     202.345 249.357 211.056  1.00  0.00           H  
ATOM   1282  HA  ALA P  80     203.215 248.599 208.470  1.00  0.00           H  
ATOM   1283  HB1 ALA P  80     201.426 246.691 208.276  1.00  0.00           H  
ATOM   1284  HB2 ALA P  80     202.699 246.296 209.417  1.00  0.00           H  
ATOM   1285  HB3 ALA P  80     201.166 246.877 209.980  1.00  0.00           H  
ATOM   1286  N   VAL P  81     201.402 250.316 207.832  1.00 81.67           N  
ATOM   1287  CA  VAL P  81     200.350 250.925 206.979  1.00 81.67           C  
ATOM   1288  C   VAL P  81     201.027 251.311 205.635  1.00 81.67           C  
ATOM   1289  O   VAL P  81     202.139 250.849 205.448  1.00 81.67           O  
ATOM   1290  CB  VAL P  81     199.475 252.007 207.686  1.00 81.67           C  
ATOM   1291  CG1 VAL P  81     198.475 252.877 206.883  1.00 81.67           C  
ATOM   1292  CG2 VAL P  81     198.628 251.448 208.864  1.00 81.67           C  
ATOM   1293  H   VAL P  81     202.320 250.395 207.418  1.00  0.00           H  
ATOM   1294  HA  VAL P  81     199.681 250.145 206.667  1.00  0.00           H  
ATOM   1295  HB  VAL P  81     200.200 252.682 208.082  1.00  0.00           H  
ATOM   1296 HG11 VAL P  81     198.367 253.846 207.352  1.00  0.00           H  
ATOM   1297 HG12 VAL P  81     198.644 253.023 205.831  1.00  0.00           H  
ATOM   1298 HG13 VAL P  81     197.458 252.501 206.922  1.00  0.00           H  
ATOM   1299 HG21 VAL P  81     197.754 252.055 209.094  1.00  0.00           H  
ATOM   1300 HG22 VAL P  81     198.194 250.494 208.660  1.00  0.00           H  
ATOM   1301 HG23 VAL P  81     199.151 251.322 209.798  1.00  0.00           H  
ATOM   1302  N   GLN P  82     200.421 252.027 204.669  1.00 52.45           N  
ATOM   1303  CA  GLN P  82     200.915 252.231 203.288  1.00 52.45           C  
ATOM   1304  C   GLN P  82     202.441 252.316 203.069  1.00 52.45           C  
ATOM   1305  O   GLN P  82     202.982 251.412 202.439  1.00 52.45           O  
ATOM   1306  CB  GLN P  82     200.140 253.318 202.519  1.00 52.45           C  
ATOM   1307  CG  GLN P  82     200.659 253.518 201.078  1.00 52.45           C  
ATOM   1308  CD  GLN P  82     199.837 254.532 200.303  1.00 52.45           C  
ATOM   1309  OE1 GLN P  82     199.146 254.182 199.352  1.00 52.45           O  
ATOM   1310  NE2 GLN P  82     199.917 255.799 200.699  1.00 52.45           N  
ATOM   1311  H   GLN P  82     199.493 252.382 204.850  1.00  0.00           H  
ATOM   1312  HA  GLN P  82     200.617 251.323 202.766  1.00  0.00           H  
ATOM   1313  HB3 GLN P  82     200.179 254.267 203.039  1.00  0.00           H  
ATOM   1314  HB2 GLN P  82     199.086 253.037 202.482  1.00  0.00           H  
ATOM   1315  HG3 GLN P  82     200.651 252.570 200.540  1.00  0.00           H  
ATOM   1316  HG2 GLN P  82     201.687 253.881 201.065  1.00  0.00           H  
ATOM   1317 HE22 GLN P  82     199.409 256.513 200.196  1.00  0.00           H  
ATOM   1318 HE21 GLN P  82     200.521 256.057 201.467  1.00  0.00           H  
ATOM   1319  N   GLN P  83     203.117 253.353 203.582  1.00 50.86           N  
ATOM   1320  CA  GLN P  83     204.578 253.444 203.449  1.00 50.86           C  
ATOM   1321  C   GLN P  83     205.330 252.545 204.401  1.00 50.86           C  
ATOM   1322  O   GLN P  83     206.396 252.066 204.021  1.00 50.86           O  
ATOM   1323  CB  GLN P  83     205.078 254.838 203.724  1.00 50.86           C  
ATOM   1324  CG  GLN P  83     204.935 255.802 202.563  1.00 50.86           C  
ATOM   1325  CD  GLN P  83     205.958 255.528 201.472  1.00 50.86           C  
ATOM   1326  OE1 GLN P  83     207.156 255.450 201.730  1.00 50.86           O  
ATOM   1327  NE2 GLN P  83     205.473 255.384 200.239  1.00 50.86           N  
ATOM   1328  H   GLN P  83     202.639 254.115 204.043  1.00  0.00           H  
ATOM   1329  HA  GLN P  83     204.862 253.155 202.435  1.00  0.00           H  
ATOM   1330  HB3 GLN P  83     206.106 254.874 204.094  1.00  0.00           H  
ATOM   1331  HB2 GLN P  83     204.461 255.132 204.541  1.00  0.00           H  
ATOM   1332  HG3 GLN P  83     205.019 256.802 202.967  1.00  0.00           H  
ATOM   1333  HG2 GLN P  83     203.958 255.729 202.096  1.00  0.00           H  
ATOM   1334 HE22 GLN P  83     206.106 255.230 199.467  1.00  0.00           H  
ATOM   1335 HE21 GLN P  83     204.484 255.474 200.061  1.00  0.00           H  
ATOM   1336  N   LYS P  84     204.761 252.281 205.585  1.00113.03           N  
ATOM   1337  CA  LYS P  84     205.211 251.175 206.422  1.00113.03           C  
ATOM   1338  C   LYS P  84     204.818 249.855 205.740  1.00113.03           C  
ATOM   1339  O   LYS P  84     204.906 249.758 204.516  1.00113.03           O  
ATOM   1340  CB  LYS P  84     204.730 251.406 207.866  1.00113.03           C  
ATOM   1341  CG  LYS P  84     205.366 252.664 208.496  1.00113.03           C  
ATOM   1342  CD  LYS P  84     206.880 252.553 208.684  1.00113.03           C  
ATOM   1343  CE  LYS P  84     207.485 253.835 209.255  1.00113.03           C  
ATOM   1344  NZ  LYS P  84     208.955 253.759 209.268  1.00113.03           N1+
ATOM   1345  H   LYS P  84     203.871 252.695 205.819  1.00  0.00           H  
ATOM   1346  HA  LYS P  84     206.298 251.142 206.415  1.00  0.00           H  
ATOM   1347  HB3 LYS P  84     204.952 250.544 208.497  1.00  0.00           H  
ATOM   1348  HB2 LYS P  84     203.652 251.520 207.849  1.00  0.00           H  
ATOM   1349  HG3 LYS P  84     204.922 252.909 209.451  1.00  0.00           H  
ATOM   1350  HG2 LYS P  84     205.167 253.530 207.867  1.00  0.00           H  
ATOM   1351  HD3 LYS P  84     207.368 252.351 207.733  1.00  0.00           H  
ATOM   1352  HD2 LYS P  84     207.106 251.706 209.332  1.00  0.00           H  
ATOM   1353  HE3 LYS P  84     207.117 254.021 210.265  1.00  0.00           H  
ATOM   1354  HE2 LYS P  84     207.205 254.688 208.639  1.00  0.00           H  
ATOM   1355  HZ1 LYS P  84     209.294 253.627 208.326  1.00  0.00           H  
ATOM   1356  HZ2 LYS P  84     209.333 254.617 209.643  1.00  0.00           H  
ATOM   1357  HZ3 LYS P  84     209.248 252.982 209.844  1.00  0.00           H  
ATOM   1358  N   ARG P  85     204.365 248.837 206.460  1.00 81.45           N  
ATOM   1359  CA  ARG P  85     203.869 247.656 205.757  1.00 81.45           C  
ATOM   1360  C   ARG P  85     202.396 247.825 205.387  1.00 81.45           C  
ATOM   1361  O   ARG P  85     201.571 247.971 206.273  1.00 81.45           O  
ATOM   1362  CB  ARG P  85     204.135 246.400 206.547  1.00 81.45           C  
ATOM   1363  CG  ARG P  85     205.638 246.217 206.777  1.00 81.45           C  
ATOM   1364  CD  ARG P  85     205.989 244.780 207.128  1.00 81.45           C  
ATOM   1365  NE  ARG P  85     205.325 244.351 208.368  1.00 81.45           N  
ATOM   1366  CZ  ARG P  85     205.302 243.099 208.849  1.00 81.45           C  
ATOM   1367  NH1 ARG P  85     205.912 242.088 208.209  1.00 81.45           N  
ATOM   1368  NH2 ARG P  85     204.661 242.858 209.998  1.00 81.45           N1+
ATOM   1369  H   ARG P  85     204.290 248.875 207.465  1.00  0.00           H  
ATOM   1370  HA  ARG P  85     204.474 247.499 204.866  1.00  0.00           H  
ATOM   1371  HB3 ARG P  85     203.745 245.544 205.993  1.00  0.00           H  
ATOM   1372  HB2 ARG P  85     203.621 246.411 207.492  1.00  0.00           H  
ATOM   1373  HG3 ARG P  85     206.009 246.902 207.541  1.00  0.00           H  
ATOM   1374  HG2 ARG P  85     206.183 246.468 205.867  1.00  0.00           H  
ATOM   1375  HD3 ARG P  85     207.066 244.701 207.282  1.00  0.00           H  
ATOM   1376  HD2 ARG P  85     205.738 244.119 206.298  1.00  0.00           H  
ATOM   1377  HE  ARG P  85     204.876 245.083 208.901  1.00  0.00           H  
ATOM   1378 HH12 ARG P  85     205.890 241.151 208.585  1.00  0.00           H  
ATOM   1379 HH11 ARG P  85     206.395 242.261 207.340  1.00  0.00           H  
ATOM   1380 HH22 ARG P  85     204.632 241.926 210.385  1.00  0.00           H  
ATOM   1381 HH21 ARG P  85     204.191 243.608 210.485  1.00  0.00           H  
ATOM   1382  N   PRO P  86     202.100 247.868 204.077  1.00 68.15           N  
ATOM   1383  CA  PRO P  86     200.837 248.380 203.530  1.00 68.15           C  
ATOM   1384  C   PRO P  86     199.589 247.783 204.171  1.00 68.15           C  
ATOM   1385  O   PRO P  86     199.492 246.561 204.284  1.00 68.15           O  
ATOM   1386  CB  PRO P  86     200.926 248.055 202.036  1.00 68.15           C  
ATOM   1387  CG  PRO P  86     201.881 246.879 201.963  1.00 68.15           C  
ATOM   1388  CD  PRO P  86     202.891 247.215 203.042  1.00 68.15           C  
ATOM   1389  HA  PRO P  86     200.814 249.451 203.660  1.00  0.00           H  
ATOM   1390  HB3 PRO P  86     201.357 248.910 201.512  1.00  0.00           H  
ATOM   1391  HB2 PRO P  86     199.963 247.842 201.569  1.00  0.00           H  
ATOM   1392  HG3 PRO P  86     202.328 246.745 200.978  1.00  0.00           H  
ATOM   1393  HG2 PRO P  86     201.353 245.960 202.223  1.00  0.00           H  
ATOM   1394  HD2 PRO P  86     203.392 246.305 203.375  1.00  0.00           H  
ATOM   1395  HD3 PRO P  86     203.639 247.916 202.667  1.00  0.00           H  
ATOM   1396  N   THR P  87     198.687 248.662 204.611  1.00 31.26           N  
ATOM   1397  CA  THR P  87     197.424 248.234 205.181  1.00 31.26           C  
ATOM   1398  C   THR P  87     196.285 248.733 204.323  1.00 31.26           C  
ATOM   1399  O   THR P  87     196.335 249.828 203.757  1.00 31.26           O  
ATOM   1400  CB  THR P  87     197.209 248.777 206.587  1.00 31.26           C  
ATOM   1401  OG1 THR P  87     197.123 250.183 206.585  1.00 31.26           O  
ATOM   1402  CG2 THR P  87     198.269 248.136 207.488  1.00 31.26           C  
ATOM   1403  H   THR P  87     198.828 249.656 204.508  1.00  0.00           H  
ATOM   1404  HA  THR P  87     197.354 247.144 205.233  1.00  0.00           H  
ATOM   1405  HB  THR P  87     196.231 248.472 206.947  1.00  0.00           H  
ATOM   1406  HG1 THR P  87     196.406 250.446 206.002  1.00  0.00           H  
ATOM   1407 HG21 THR P  87     198.249 248.503 208.487  1.00  0.00           H  
ATOM   1408 HG22 THR P  87     198.100 247.064 207.560  1.00  0.00           H  
ATOM   1409 HG23 THR P  87     199.280 248.205 207.115  1.00  0.00           H  
ATOM   1410  N   ALA P  88     195.256 247.884 204.317  1.00 37.42           N  
ATOM   1411  CA  ALA P  88     193.975 248.126 203.694  1.00 37.42           C  
ATOM   1412  C   ALA P  88     193.200 249.239 204.399  1.00 37.42           C  
ATOM   1413  O   ALA P  88     192.386 249.863 203.725  1.00 37.42           O  
ATOM   1414  CB  ALA P  88     193.163 246.822 203.687  1.00 37.42           C  
ATOM   1415  H   ALA P  88     195.312 247.030 204.860  1.00  0.00           H  
ATOM   1416  HA  ALA P  88     194.158 248.426 202.659  1.00  0.00           H  
ATOM   1417  HB1 ALA P  88     192.356 246.849 202.959  1.00  0.00           H  
ATOM   1418  HB2 ALA P  88     193.786 245.965 203.432  1.00  0.00           H  
ATOM   1419  HB3 ALA P  88     192.696 246.624 204.649  1.00  0.00           H  
ATOM   1420  N   LEU P  89     193.471 249.498 205.699  1.00 40.99           N  
ATOM   1421  CA  LEU P  89     192.847 250.579 206.473  1.00 40.99           C  
ATOM   1422  C   LEU P  89     192.944 251.921 205.753  1.00 40.99           C  
ATOM   1423  O   LEU P  89     193.938 252.156 205.071  1.00 40.99           O  
ATOM   1424  CB  LEU P  89     193.509 250.731 207.861  1.00 40.99           C  
ATOM   1425  CG  LEU P  89     193.312 249.544 208.817  1.00 40.99           C  
ATOM   1426  CD1 LEU P  89     193.881 249.878 210.207  1.00 40.99           C  
ATOM   1427  CD2 LEU P  89     191.845 249.097 208.924  1.00 40.99           C  
ATOM   1428  H   LEU P  89     194.150 248.931 206.184  1.00  0.00           H  
ATOM   1429  HA  LEU P  89     191.789 250.339 206.579  1.00  0.00           H  
ATOM   1430  HB3 LEU P  89     193.096 251.617 208.348  1.00  0.00           H  
ATOM   1431  HB2 LEU P  89     194.575 250.930 207.742  1.00  0.00           H  
ATOM   1432  HG  LEU P  89     193.888 248.706 208.425  1.00  0.00           H  
ATOM   1433 HD11 LEU P  89     194.356 249.004 210.649  1.00  0.00           H  
ATOM   1434 HD12 LEU P  89     194.624 250.675 210.168  1.00  0.00           H  
ATOM   1435 HD13 LEU P  89     193.097 250.206 210.891  1.00  0.00           H  
ATOM   1436 HD21 LEU P  89     191.650 248.609 209.877  1.00  0.00           H  
ATOM   1437 HD22 LEU P  89     191.154 249.936 208.835  1.00  0.00           H  
ATOM   1438 HD23 LEU P  89     191.598 248.380 208.145  1.00  0.00           H  
ATOM   1439  N   ALA P  90     191.911 252.760 205.925  1.00 17.03           N  
ATOM   1440  CA  ALA P  90     191.859 254.107 205.367  1.00 17.03           C  
ATOM   1441  C   ALA P  90     193.021 254.954 205.890  1.00 17.03           C  
ATOM   1442  O   ALA P  90     193.356 254.851 207.070  1.00 17.03           O  
ATOM   1443  CB  ALA P  90     190.519 254.760 205.732  1.00 17.03           C  
ATOM   1444  H   ALA P  90     191.125 252.479 206.492  1.00  0.00           H  
ATOM   1445  HA  ALA P  90     191.929 254.026 204.280  1.00  0.00           H  
ATOM   1446  HB1 ALA P  90     190.440 255.764 205.313  1.00  0.00           H  
ATOM   1447  HB2 ALA P  90     189.684 254.177 205.342  1.00  0.00           H  
ATOM   1448  HB3 ALA P  90     190.392 254.839 206.812  1.00  0.00           H  
ATOM   1449  N   LYS P  91     193.618 255.750 204.993  1.00122.26           N  
ATOM   1450  CA  LYS P  91     194.724 256.630 205.337  1.00122.26           C  
ATOM   1451  C   LYS P  91     194.145 257.990 205.636  1.00122.26           C  
ATOM   1452  O   LYS P  91     193.643 258.649 204.728  1.00122.26           O  
ATOM   1453  CB  LYS P  91     195.785 256.718 204.240  1.00122.26           C  
ATOM   1454  CG  LYS P  91     196.641 255.449 204.134  1.00122.26           C  
ATOM   1455  CD  LYS P  91     195.916 254.227 203.578  1.00122.26           C  
ATOM   1456  CE  LYS P  91     195.152 254.453 202.270  1.00122.26           C  
ATOM   1457  NZ  LYS P  91     196.089 254.852 201.218  1.00122.26           N1+
ATOM   1458  H   LYS P  91     193.278 255.794 204.044  1.00  0.00           H  
ATOM   1459  HA  LYS P  91     195.243 256.262 206.211  1.00  0.00           H  
ATOM   1460  HB3 LYS P  91     196.459 257.527 204.511  1.00  0.00           H  
ATOM   1461  HB2 LYS P  91     195.351 257.008 203.283  1.00  0.00           H  
ATOM   1462  HG3 LYS P  91     196.982 255.187 205.131  1.00  0.00           H  
ATOM   1463  HG2 LYS P  91     197.537 255.621 203.547  1.00  0.00           H  
ATOM   1464  HD3 LYS P  91     195.246 253.886 204.346  1.00  0.00           H  
ATOM   1465  HD2 LYS P  91     196.632 253.413 203.449  1.00  0.00           H  
ATOM   1466  HE3 LYS P  91     194.366 255.201 202.369  1.00  0.00           H  
ATOM   1467  HE2 LYS P  91     194.663 253.527 201.966  1.00  0.00           H  
ATOM   1468  HZ1 LYS P  91     195.595 254.978 200.341  1.00  0.00           H  
ATOM   1469  HZ2 LYS P  91     196.540 255.721 201.463  1.00  0.00           H  
ATOM   1470  HZ3 LYS P  91     196.790 254.137 201.089  1.00  0.00           H  
ATOM   1471  N   ILE P  92     194.215 258.358 206.911  1.00 44.42           N  
ATOM   1472  CA  ILE P  92     193.638 259.586 207.397  1.00 44.42           C  
ATOM   1473  C   ILE P  92     194.684 260.708 207.318  1.00 44.42           C  
ATOM   1474  O   ILE P  92     195.739 260.639 207.950  1.00 44.42           O  
ATOM   1475  CB  ILE P  92     193.146 259.364 208.835  1.00 44.42           C  
ATOM   1476  CG1 ILE P  92     192.154 260.454 209.188  1.00 44.42           C  
ATOM   1477  CG2 ILE P  92     194.260 259.180 209.877  1.00 44.42           C  
ATOM   1478  CD1 ILE P  92     191.533 260.266 210.560  1.00 44.42           C  
ATOM   1479  H   ILE P  92     194.656 257.760 207.596  1.00  0.00           H  
ATOM   1480  HA  ILE P  92     192.779 259.854 206.774  1.00  0.00           H  
ATOM   1481  HB  ILE P  92     192.589 258.424 208.827  1.00  0.00           H  
ATOM   1482 HG13 ILE P  92     191.360 260.356 208.451  1.00  0.00           H  
ATOM   1483 HG12 ILE P  92     192.572 261.449 209.063  1.00  0.00           H  
ATOM   1484 HG21 ILE P  92     193.935 258.609 210.746  1.00  0.00           H  
ATOM   1485 HG22 ILE P  92     195.080 258.644 209.416  1.00  0.00           H  
ATOM   1486 HG23 ILE P  92     194.661 260.127 210.234  1.00  0.00           H  
ATOM   1487 HD11 ILE P  92     191.660 261.153 211.175  1.00  0.00           H  
ATOM   1488 HD12 ILE P  92     190.470 260.033 210.502  1.00  0.00           H  
ATOM   1489 HD13 ILE P  92     191.951 259.402 211.066  1.00  0.00           H  
ATOM   1490  N   LEU P  93     194.389 261.705 206.479  1.00 53.69           N  
ATOM   1491  CA  LEU P  93     195.317 262.797 206.200  1.00 53.69           C  
ATOM   1492  C   LEU P  93     195.122 263.961 207.147  1.00 53.69           C  
ATOM   1493  O   LEU P  93     196.110 264.600 207.491  1.00 53.69           O  
ATOM   1494  CB  LEU P  93     195.154 263.302 204.760  1.00 53.69           C  
ATOM   1495  CG  LEU P  93     195.216 262.173 203.738  1.00 53.69           C  
ATOM   1496  CD1 LEU P  93     195.337 262.689 202.328  1.00 53.69           C  
ATOM   1497  CD2 LEU P  93     196.331 261.194 204.008  1.00 53.69           C  
ATOM   1498  H   LEU P  93     193.506 261.718 205.986  1.00  0.00           H  
ATOM   1499  HA  LEU P  93     196.347 262.456 206.330  1.00  0.00           H  
ATOM   1500  HB3 LEU P  93     195.947 264.024 204.553  1.00  0.00           H  
ATOM   1501  HB2 LEU P  93     194.212 263.839 204.637  1.00  0.00           H  
ATOM   1502  HG  LEU P  93     194.289 261.611 203.789  1.00  0.00           H  
ATOM   1503 HD11 LEU P  93     195.559 261.869 201.646  1.00  0.00           H  
ATOM   1504 HD12 LEU P  93     194.385 263.116 202.029  1.00  0.00           H  
ATOM   1505 HD13 LEU P  93     196.132 263.424 202.233  1.00  0.00           H  
ATOM   1506 HD21 LEU P  93     196.412 260.547 203.141  1.00  0.00           H  
ATOM   1507 HD22 LEU P  93     197.270 261.707 204.220  1.00  0.00           H  
ATOM   1508 HD23 LEU P  93     196.089 260.531 204.834  1.00  0.00           H  
ATOM   1509  N   GLY P  94     193.873 264.232 207.529  1.00 18.21           N  
ATOM   1510  CA  GLY P  94     193.578 265.396 208.337  1.00 18.21           C  
ATOM   1511  C   GLY P  94     192.120 265.330 208.734  1.00 18.21           C  
ATOM   1512  O   GLY P  94     191.278 264.919 207.942  1.00 18.21           O  
ATOM   1513  H   GLY P  94     193.095 263.669 207.212  1.00  0.00           H  
ATOM   1514  HA3 GLY P  94     193.743 266.297 207.747  1.00  0.00           H  
ATOM   1515  HA2 GLY P  94     194.214 265.468 209.214  1.00  0.00           H  
ATOM   1516  N   VAL P  95     191.831 265.811 209.944  1.00 26.33           N  
ATOM   1517  CA  VAL P  95     190.480 266.048 210.422  1.00 26.33           C  
ATOM   1518  C   VAL P  95     190.404 267.534 210.758  1.00 26.33           C  
ATOM   1519  O   VAL P  95     191.299 268.068 211.418  1.00 26.33           O  
ATOM   1520  CB  VAL P  95     190.170 265.280 211.723  1.00 26.33           C  
ATOM   1521  CG1 VAL P  95     188.768 265.577 212.277  1.00 26.33           C  
ATOM   1522  CG2 VAL P  95     190.260 263.765 211.551  1.00 26.33           C  
ATOM   1523  H   VAL P  95     192.571 266.144 210.545  1.00  0.00           H  
ATOM   1524  HA  VAL P  95     189.734 265.799 209.668  1.00  0.00           H  
ATOM   1525  HB  VAL P  95     190.912 265.567 212.469  1.00  0.00           H  
ATOM   1526 HG11 VAL P  95     188.716 265.156 213.277  1.00  0.00           H  
ATOM   1527 HG12 VAL P  95     188.514 266.629 212.368  1.00  0.00           H  
ATOM   1528 HG13 VAL P  95     187.989 265.128 211.660  1.00  0.00           H  
ATOM   1529 HG21 VAL P  95     190.377 263.285 212.517  1.00  0.00           H  
ATOM   1530 HG22 VAL P  95     189.333 263.364 211.147  1.00  0.00           H  
ATOM   1531 HG23 VAL P  95     191.085 263.458 210.914  1.00  0.00           H  
ATOM   1532  N   TYR P  96     189.317 268.161 210.310  1.00 44.81           N  
ATOM   1533  CA  TYR P  96     189.069 269.573 210.532  1.00 44.81           C  
ATOM   1534  C   TYR P  96     187.633 269.745 210.986  1.00 44.81           C  
ATOM   1535  O   TYR P  96     186.799 268.864 210.792  1.00 44.81           O  
ATOM   1536  CB  TYR P  96     189.340 270.376 209.243  1.00 44.81           C  
ATOM   1537  CG  TYR P  96     190.670 270.048 208.608  1.00 44.81           C  
ATOM   1538  CD1 TYR P  96     190.750 269.009 207.658  1.00 44.81           C  
ATOM   1539  CD2 TYR P  96     191.835 270.722 209.019  1.00 44.81           C  
ATOM   1540  CE1 TYR P  96     191.997 268.635 207.132  1.00 44.81           C  
ATOM   1541  CE2 TYR P  96     193.083 270.351 208.484  1.00 44.81           C  
ATOM   1542  CZ  TYR P  96     193.163 269.306 207.542  1.00 44.81           C  
ATOM   1543  OH  TYR P  96     194.369 268.943 207.019  1.00 44.81           O  
ATOM   1544  H   TYR P  96     188.598 267.649 209.813  1.00  0.00           H  
ATOM   1545  HA  TYR P  96     189.709 269.950 211.328  1.00  0.00           H  
ATOM   1546  HB3 TYR P  96     189.290 271.446 209.448  1.00  0.00           H  
ATOM   1547  HB2 TYR P  96     188.572 270.182 208.499  1.00  0.00           H  
ATOM   1548  HD1 TYR P  96     189.860 268.477 207.354  1.00  0.00           H  
ATOM   1549  HD2 TYR P  96     191.775 271.509 209.756  1.00  0.00           H  
ATOM   1550  HE1 TYR P  96     192.059 267.828 206.417  1.00  0.00           H  
ATOM   1551  HE2 TYR P  96     193.978 270.865 208.801  1.00  0.00           H  
ATOM   1552  HH  TYR P  96     194.285 268.295 206.315  1.00  0.00           H  
ATOM   1553  N   ARG P  97     187.368 270.925 211.536  1.00110.83           N  
ATOM   1554  CA  ARG P  97     186.031 271.379 211.825  1.00110.83           C  
ATOM   1555  C   ARG P  97     185.957 272.833 211.399  1.00110.83           C  
ATOM   1556  O   ARG P  97     186.758 273.651 211.852  1.00110.83           O  
ATOM   1557  CB  ARG P  97     185.713 271.156 213.305  1.00110.83           C  
ATOM   1558  CG  ARG P  97     184.313 271.625 213.744  1.00110.83           C  
ATOM   1559  CD  ARG P  97     184.113 271.471 215.260  1.00110.83           C  
ATOM   1560  NE  ARG P  97     185.018 272.360 216.004  1.00110.83           N  
ATOM   1561  CZ  ARG P  97     184.861 273.684 216.179  1.00110.83           C  
ATOM   1562  NH1 ARG P  97     183.752 274.333 215.793  1.00110.83           N  
ATOM   1563  NH2 ARG P  97     185.847 274.388 216.742  1.00110.83           N1+
ATOM   1564  H   ARG P  97     188.115 271.590 211.692  1.00  0.00           H  
ATOM   1565  HA  ARG P  97     185.323 270.812 211.230  1.00  0.00           H  
ATOM   1566  HB3 ARG P  97     186.489 271.641 213.897  1.00  0.00           H  
ATOM   1567  HB2 ARG P  97     185.790 270.092 213.521  1.00  0.00           H  
ATOM   1568  HG3 ARG P  97     183.520 271.111 213.199  1.00  0.00           H  
ATOM   1569  HG2 ARG P  97     184.206 272.679 213.485  1.00  0.00           H  
ATOM   1570  HD3 ARG P  97     184.396 270.459 215.546  1.00  0.00           H  
ATOM   1571  HD2 ARG P  97     183.081 271.580 215.579  1.00  0.00           H  
ATOM   1572  HE  ARG P  97     185.870 271.926 216.329  1.00  0.00           H  
ATOM   1573 HH12 ARG P  97     183.650 275.325 215.946  1.00  0.00           H  
ATOM   1574 HH11 ARG P  97     183.005 273.823 215.345  1.00  0.00           H  
ATOM   1575 HH22 ARG P  97     185.738 275.380 216.900  1.00  0.00           H  
ATOM   1576 HH21 ARG P  97     186.747 273.960 216.888  1.00  0.00           H  
ATOM   1577  N   ILE P  98     184.978 273.117 210.543  1.00 79.27           N  
ATOM   1578  CA  ILE P  98     184.677 274.457 210.107  1.00 79.27           C  
ATOM   1579  C   ILE P  98     183.290 274.788 210.653  1.00 79.27           C  
ATOM   1580  O   ILE P  98     182.305 274.118 210.352  1.00 79.27           O  
ATOM   1581  CB  ILE P  98     184.749 274.576 208.562  1.00 79.27           C  
ATOM   1582  CG1 ILE P  98     184.897 276.032 208.090  1.00 79.27           C  
ATOM   1583  CG2 ILE P  98     183.670 273.831 207.758  1.00 79.27           C  
ATOM   1584  CD1 ILE P  98     183.788 277.003 208.468  1.00 79.27           C  
ATOM   1585  H   ILE P  98     184.341 272.389 210.239  1.00  0.00           H  
ATOM   1586  HA  ILE P  98     185.391 275.173 210.522  1.00  0.00           H  
ATOM   1587  HB  ILE P  98     185.686 274.094 208.281  1.00  0.00           H  
ATOM   1588 HG13 ILE P  98     185.055 276.057 207.011  1.00  0.00           H  
ATOM   1589 HG12 ILE P  98     185.804 276.432 208.524  1.00  0.00           H  
ATOM   1590 HG21 ILE P  98     183.904 273.856 206.694  1.00  0.00           H  
ATOM   1591 HG22 ILE P  98     183.639 272.780 208.044  1.00  0.00           H  
ATOM   1592 HG23 ILE P  98     182.678 274.265 207.869  1.00  0.00           H  
ATOM   1593 HD11 ILE P  98     183.895 277.880 207.840  1.00  0.00           H  
ATOM   1594 HD12 ILE P  98     182.790 276.585 208.344  1.00  0.00           H  
ATOM   1595 HD13 ILE P  98     183.910 277.354 209.488  1.00  0.00           H  
ATOM   1596  N   GLY P  99     183.253 275.840 211.466  1.00 26.43           N  
ATOM   1597  CA  GLY P  99     182.010 276.443 211.863  1.00 26.43           C  
ATOM   1598  C   GLY P  99     182.272 277.924 211.843  1.00 26.43           C  
ATOM   1599  O   GLY P  99     183.134 278.390 212.589  1.00 26.43           O  
ATOM   1600  H   GLY P  99     184.099 276.341 211.695  1.00  0.00           H  
ATOM   1601  HA3 GLY P  99     181.762 276.121 212.874  1.00  0.00           H  
ATOM   1602  HA2 GLY P  99     181.213 276.209 211.157  1.00  0.00           H  
ATOM   1603  N   TYR P 100     181.546 278.656 210.990  1.00 47.76           N  
ATOM   1604  CA  TYR P 100     181.808 280.073 210.841  1.00 47.76           C  
ATOM   1605  C   TYR P 100     180.515 280.868 210.925  1.00 47.76           C  
ATOM   1606  O   TYR P 100     179.510 280.496 210.322  1.00 47.76           O  
ATOM   1607  CB  TYR P 100     182.613 280.343 209.561  1.00 47.76           C  
ATOM   1608  CG  TYR P 100     183.482 281.562 209.716  1.00 47.76           C  
ATOM   1609  CD1 TYR P 100     184.716 281.480 210.385  1.00 47.76           C  
ATOM   1610  CD2 TYR P 100     183.014 282.801 209.270  1.00 47.76           C  
ATOM   1611  CE1 TYR P 100     185.466 282.649 210.609  1.00 47.76           C  
ATOM   1612  CE2 TYR P 100     183.736 283.977 209.542  1.00 47.76           C  
ATOM   1613  CZ  TYR P 100     184.970 283.899 210.194  1.00 47.76           C  
ATOM   1614  OH  TYR P 100     185.672 285.044 210.427  1.00 47.76           O  
ATOM   1615  H   TYR P 100     180.823 278.248 210.413  1.00  0.00           H  
ATOM   1616  HA  TYR P 100     182.412 280.434 211.678  1.00  0.00           H  
ATOM   1617  HB3 TYR P 100     181.977 280.459 208.689  1.00  0.00           H  
ATOM   1618  HB2 TYR P 100     183.283 279.515 209.354  1.00  0.00           H  
ATOM   1619  HD1 TYR P 100     185.081 280.528 210.748  1.00  0.00           H  
ATOM   1620  HD2 TYR P 100     182.082 282.805 208.746  1.00  0.00           H  
ATOM   1621  HE1 TYR P 100     186.412 282.586 211.124  1.00  0.00           H  
ATOM   1622  HE2 TYR P 100     183.391 284.959 209.276  1.00  0.00           H  
ATOM   1623  HH  TYR P 100     186.495 284.897 210.900  1.00  0.00           H  
ATOM   1624  N   LYS P 101     180.602 281.970 211.683  1.00136.66           N  
ATOM   1625  CA  LYS P 101     179.537 282.943 211.878  1.00136.66           C  
ATOM   1626  C   LYS P 101     179.182 283.736 210.628  1.00136.66           C  
ATOM   1627  O   LYS P 101     178.041 284.182 210.546  1.00136.66           O  
ATOM   1628  CB  LYS P 101     179.887 283.904 213.028  1.00136.66           C  
ATOM   1629  CG  LYS P 101     179.851 283.272 214.432  1.00136.66           C  
ATOM   1630  CD  LYS P 101     178.496 282.668 214.852  1.00136.66           C  
ATOM   1631  CE  LYS P 101     177.300 283.638 214.875  1.00136.66           C  
ATOM   1632  NZ  LYS P 101     177.413 284.644 215.940  1.00136.66           N1+
ATOM   1633  H   LYS P 101     181.479 282.185 212.135  1.00  0.00           H  
ATOM   1634  HA  LYS P 101     178.636 282.409 212.145  1.00  0.00           H  
ATOM   1635  HB3 LYS P 101     179.198 284.750 213.026  1.00  0.00           H  
ATOM   1636  HB2 LYS P 101     180.872 284.338 212.852  1.00  0.00           H  
ATOM   1637  HG3 LYS P 101     180.156 284.023 215.161  1.00  0.00           H  
ATOM   1638  HG2 LYS P 101     180.612 282.494 214.491  1.00  0.00           H  
ATOM   1639  HD3 LYS P 101     178.606 282.203 215.834  1.00  0.00           H  
ATOM   1640  HD2 LYS P 101     178.270 281.849 214.184  1.00  0.00           H  
ATOM   1641  HE3 LYS P 101     176.382 283.078 215.055  1.00  0.00           H  
ATOM   1642  HE2 LYS P 101     177.186 284.154 213.922  1.00  0.00           H  
ATOM   1643  HZ1 LYS P 101     178.242 285.202 215.791  1.00  0.00           H  
ATOM   1644  HZ2 LYS P 101     176.599 285.241 215.929  1.00  0.00           H  
ATOM   1645  HZ3 LYS P 101     177.476 284.179 216.835  1.00  0.00           H  
ATOM   1646  N   ASN P 102     180.118 283.905 209.676  1.00 44.17           N  
ATOM   1647  CA  ASN P 102     179.826 284.570 208.403  1.00 44.17           C  
ATOM   1648  C   ASN P 102     178.722 283.842 207.645  1.00 44.17           C  
ATOM   1649  O   ASN P 102     178.543 282.645 207.839  1.00 44.17           O  
ATOM   1650  CB  ASN P 102     181.048 284.675 207.463  1.00 44.17           C  
ATOM   1651  CG  ASN P 102     180.901 285.753 206.400  1.00 44.17           C  
ATOM   1652  OD1 ASN P 102     180.419 286.845 206.689  1.00 44.17           O  
ATOM   1653  ND2 ASN P 102     181.303 285.441 205.169  1.00 44.17           N  
ATOM   1654  H   ASN P 102     181.046 283.527 209.800  1.00  0.00           H  
ATOM   1655  HA  ASN P 102     179.439 285.566 208.628  1.00  0.00           H  
ATOM   1656  HB3 ASN P 102     181.307 283.722 207.001  1.00  0.00           H  
ATOM   1657  HB2 ASN P 102     181.893 285.033 208.019  1.00  0.00           H  
ATOM   1658 HD22 ASN P 102     181.237 286.122 204.426  1.00  0.00           H  
ATOM   1659 HD21 ASN P 102     181.700 284.533 204.974  1.00  0.00           H  
ATOM   1660  N   SER P 103     178.035 284.606 206.792  1.00 26.96           N  
ATOM   1661  CA  SER P 103     176.889 284.204 205.994  1.00 26.96           C  
ATOM   1662  C   SER P 103     177.096 282.921 205.183  1.00 26.96           C  
ATOM   1663  O   SER P 103     176.152 282.141 205.089  1.00 26.96           O  
ATOM   1664  CB  SER P 103     176.535 285.359 205.045  1.00 26.96           C  
ATOM   1665  OG  SER P 103     176.148 286.499 205.783  1.00 26.96           O  
ATOM   1666  H   SER P 103     178.273 285.586 206.721  1.00  0.00           H  
ATOM   1667  HA  SER P 103     176.054 284.035 206.677  1.00  0.00           H  
ATOM   1668  HB3 SER P 103     175.709 285.083 204.387  1.00  0.00           H  
ATOM   1669  HB2 SER P 103     177.381 285.617 204.406  1.00  0.00           H  
ATOM   1670  HG  SER P 103     175.909 287.196 205.168  1.00  0.00           H  
ATOM   1671  N   GLN P 104     178.310 282.717 204.633  1.00 29.96           N  
ATOM   1672  CA  GLN P 104     178.649 281.536 203.837  1.00 29.96           C  
ATOM   1673  C   GLN P 104     178.408 280.221 204.571  1.00 29.96           C  
ATOM   1674  O   GLN P 104     177.655 279.384 204.075  1.00 29.96           O  
ATOM   1675  CB  GLN P 104     180.106 281.605 203.330  1.00 29.96           C  
ATOM   1676  CG  GLN P 104     180.326 282.563 202.146  1.00 29.96           C  
ATOM   1677  CD  GLN P 104     179.493 282.213 200.909  1.00 29.96           C  
ATOM   1678  OE1 GLN P 104     178.833 283.080 200.342  1.00 29.96           O  
ATOM   1679  NE2 GLN P 104     179.507 280.945 200.492  1.00 29.96           N  
ATOM   1680  H   GLN P 104     179.038 283.403 204.764  1.00  0.00           H  
ATOM   1681  HA  GLN P 104     177.963 281.533 202.989  1.00  0.00           H  
ATOM   1682  HB3 GLN P 104     180.449 280.611 203.036  1.00  0.00           H  
ATOM   1683  HB2 GLN P 104     180.763 281.900 204.150  1.00  0.00           H  
ATOM   1684  HG3 GLN P 104     181.378 282.562 201.861  1.00  0.00           H  
ATOM   1685  HG2 GLN P 104     180.092 283.584 202.452  1.00  0.00           H  
ATOM   1686 HE22 GLN P 104     178.964 280.675 199.685  1.00  0.00           H  
ATOM   1687 HE21 GLN P 104     180.055 280.250 200.977  1.00  0.00           H  
ATOM   1688  N   ASN P 105     179.007 280.087 205.758  1.00 24.80           N  
ATOM   1689  CA  ASN P 105     178.735 278.945 206.621  1.00 24.80           C  
ATOM   1690  C   ASN P 105     177.510 279.242 207.472  1.00 24.80           C  
ATOM   1691  O   ASN P 105     177.138 280.397 207.667  1.00 24.80           O  
ATOM   1692  CB  ASN P 105     179.962 278.628 207.486  1.00 24.80           C  
ATOM   1693  CG  ASN P 105     181.166 278.261 206.622  1.00 24.80           C  
ATOM   1694  OD1 ASN P 105     182.171 278.964 206.624  1.00 24.80           O  
ATOM   1695  ND2 ASN P 105     181.059 277.174 205.856  1.00 24.80           N  
ATOM   1696  H   ASN P 105     179.570 280.832 206.140  1.00  0.00           H  
ATOM   1697  HA  ASN P 105     178.504 278.063 206.018  1.00  0.00           H  
ATOM   1698  HB3 ASN P 105     179.761 277.797 208.164  1.00  0.00           H  
ATOM   1699  HB2 ASN P 105     180.194 279.487 208.105  1.00  0.00           H  
ATOM   1700 HD22 ASN P 105     181.825 276.905 205.255  1.00  0.00           H  
ATOM   1701 HD21 ASN P 105     180.217 276.617 205.862  1.00  0.00           H  
ATOM   1702  N   ASN P 106     176.888 278.181 207.991  1.00 32.17           N  
ATOM   1703  CA  ASN P 106     175.842 278.348 208.989  1.00 32.17           C  
ATOM   1704  C   ASN P 106     176.473 278.908 210.255  1.00 32.17           C  
ATOM   1705  O   ASN P 106     177.521 278.427 210.693  1.00 32.17           O  
ATOM   1706  CB  ASN P 106     175.152 277.012 209.263  1.00 32.17           C  
ATOM   1707  CG  ASN P 106     174.300 276.561 208.090  1.00 32.17           C  
ATOM   1708  OD1 ASN P 106     174.776 275.812 207.242  1.00 32.17           O  
ATOM   1709  ND2 ASN P 106     173.046 277.014 208.038  1.00 32.17           N  
ATOM   1710  H   ASN P 106     177.199 277.241 207.792  1.00  0.00           H  
ATOM   1711  HA  ASN P 106     175.110 279.046 208.574  1.00  0.00           H  
ATOM   1712  HB3 ASN P 106     174.525 277.065 210.155  1.00  0.00           H  
ATOM   1713  HB2 ASN P 106     175.903 276.246 209.424  1.00  0.00           H  
ATOM   1714 HD22 ASN P 106     172.447 276.749 207.269  1.00  0.00           H  
ATOM   1715 HD21 ASN P 106     172.690 277.630 208.754  1.00  0.00           H  
ATOM   1716  N   THR P 107     175.824 279.946 210.781  1.00 21.48           N  
ATOM   1717  CA  THR P 107     176.289 280.628 211.967  1.00 21.48           C  
ATOM   1718  C   THR P 107     176.127 279.721 213.184  1.00 21.48           C  
ATOM   1719  O   THR P 107     175.080 279.087 213.325  1.00 21.48           O  
ATOM   1720  CB  THR P 107     175.525 281.952 212.197  1.00 21.48           C  
ATOM   1721  OG1 THR P 107     174.259 281.796 212.814  1.00 21.48           O  
ATOM   1722  CG2 THR P 107     175.349 282.776 210.918  1.00 21.48           C  
ATOM   1723  H   THR P 107     174.980 280.301 210.356  1.00  0.00           H  
ATOM   1724  HA  THR P 107     177.345 280.835 211.824  1.00  0.00           H  
ATOM   1725  HB  THR P 107     176.134 282.548 212.861  1.00  0.00           H  
ATOM   1726  HG1 THR P 107     174.366 281.287 213.622  1.00  0.00           H  
ATOM   1727 HG21 THR P 107     175.237 283.839 211.135  1.00  0.00           H  
ATOM   1728 HG22 THR P 107     176.187 282.647 210.236  1.00  0.00           H  
ATOM   1729 HG23 THR P 107     174.461 282.459 210.370  1.00  0.00           H  
ATOM   1730  N   GLU P 108     177.182 279.637 214.006  1.00 73.39           N  
ATOM   1731  CA  GLU P 108     177.221 278.815 215.214  1.00 73.39           C  
ATOM   1732  C   GLU P 108     176.953 277.330 214.898  1.00 73.39           C  
ATOM   1733  O   GLU P 108     176.399 276.609 215.723  1.00 73.39           O  
ATOM   1734  CB  GLU P 108     176.229 279.397 216.259  1.00 73.39           C  
ATOM   1735  CG  GLU P 108     176.312 278.840 217.697  1.00 73.39           C  
ATOM   1736  CD  GLU P 108     177.593 279.278 218.403  1.00 73.39           C  
ATOM   1737  OE1 GLU P 108     177.512 280.304 219.111  1.00 73.39           O  
ATOM   1738  OE2 GLU P 108     178.627 278.596 218.222  1.00 73.39           O1-
ATOM   1739  H   GLU P 108     178.024 280.151 213.794  1.00  0.00           H  
ATOM   1740  HA  GLU P 108     178.242 278.887 215.587  1.00  0.00           H  
ATOM   1741  HB3 GLU P 108     175.206 279.239 215.916  1.00  0.00           H  
ATOM   1742  HB2 GLU P 108     176.347 280.481 216.297  1.00  0.00           H  
ATOM   1743  HG3 GLU P 108     176.213 277.761 217.769  1.00  0.00           H  
ATOM   1744  HG2 GLU P 108     175.457 279.223 218.256  1.00  0.00           H  
ATOM   1745  N   LYS P 109     177.300 276.895 213.682  1.00 47.75           N  
ATOM   1746  CA  LYS P 109     177.161 275.506 213.291  1.00 47.75           C  
ATOM   1747  C   LYS P 109     178.558 274.971 213.085  1.00 47.75           C  
ATOM   1748  O   LYS P 109     179.402 275.681 212.566  1.00 47.75           O  
ATOM   1749  CB  LYS P 109     176.345 275.374 212.004  1.00 47.75           C  
ATOM   1750  CG  LYS P 109     176.060 273.899 211.667  1.00 47.75           C  
ATOM   1751  CD  LYS P 109     175.014 273.686 210.565  1.00 47.75           C  
ATOM   1752  CE  LYS P 109     174.653 272.207 210.340  1.00 47.75           C  
ATOM   1753  NZ  LYS P 109     173.999 271.597 211.513  1.00 47.75           N1+
ATOM   1754  H   LYS P 109     177.730 277.517 213.013  1.00  0.00           H  
ATOM   1755  HA  LYS P 109     176.673 274.910 214.065  1.00  0.00           H  
ATOM   1756  HB3 LYS P 109     176.895 275.849 211.196  1.00  0.00           H  
ATOM   1757  HB2 LYS P 109     175.402 275.909 212.124  1.00  0.00           H  
ATOM   1758  HG3 LYS P 109     175.743 273.393 212.579  1.00  0.00           H  
ATOM   1759  HG2 LYS P 109     176.982 273.408 211.354  1.00  0.00           H  
ATOM   1760  HD3 LYS P 109     175.409 274.072 209.626  1.00  0.00           H  
ATOM   1761  HD2 LYS P 109     174.116 274.268 210.778  1.00  0.00           H  
ATOM   1762  HE3 LYS P 109     175.540 271.625 210.093  1.00  0.00           H  
ATOM   1763  HE2 LYS P 109     173.975 272.123 209.490  1.00  0.00           H  
ATOM   1764  HZ1 LYS P 109     173.154 272.107 211.729  1.00  0.00           H  
ATOM   1765  HZ2 LYS P 109     173.766 270.636 211.305  1.00  0.00           H  
ATOM   1766  HZ3 LYS P 109     174.627 271.629 212.302  1.00  0.00           H  
ATOM   1767  N   LYS P 110     178.745 273.716 213.467  1.00108.09           N  
ATOM   1768  CA  LYS P 110     179.966 272.962 213.311  1.00108.09           C  
ATOM   1769  C   LYS P 110     179.750 271.935 212.205  1.00108.09           C  
ATOM   1770  O   LYS P 110     178.853 271.097 212.296  1.00108.09           O  
ATOM   1771  CB  LYS P 110     180.358 272.317 214.657  1.00108.09           C  
ATOM   1772  CG  LYS P 110     179.364 271.337 215.329  1.00108.09           C  
ATOM   1773  CD  LYS P 110     177.989 271.946 215.659  1.00108.09           C  
ATOM   1774  CE  LYS P 110     177.093 271.063 216.527  1.00108.09           C  
ATOM   1775  NZ  LYS P 110     175.823 271.749 216.827  1.00108.09           N1+
ATOM   1776  H   LYS P 110     177.972 273.205 213.867  1.00  0.00           H  
ATOM   1777  HA  LYS P 110     180.785 273.625 213.021  1.00  0.00           H  
ATOM   1778  HB3 LYS P 110     180.602 273.108 215.367  1.00  0.00           H  
ATOM   1779  HB2 LYS P 110     181.281 271.770 214.483  1.00  0.00           H  
ATOM   1780  HG3 LYS P 110     179.819 270.985 216.255  1.00  0.00           H  
ATOM   1781  HG2 LYS P 110     179.237 270.441 214.721  1.00  0.00           H  
ATOM   1782  HD3 LYS P 110     177.435 272.086 214.733  1.00  0.00           H  
ATOM   1783  HD2 LYS P 110     178.121 272.929 216.116  1.00  0.00           H  
ATOM   1784  HE3 LYS P 110     177.589 270.827 217.467  1.00  0.00           H  
ATOM   1785  HE2 LYS P 110     176.883 270.119 216.024  1.00  0.00           H  
ATOM   1786  HZ1 LYS P 110     175.331 271.950 215.969  1.00  0.00           H  
ATOM   1787  HZ2 LYS P 110     175.248 271.158 217.411  1.00  0.00           H  
ATOM   1788  HZ3 LYS P 110     176.010 272.615 217.313  1.00  0.00           H  
ATOM   1789  N   LEU P 111     180.604 272.022 211.185  1.00 32.87           N  
ATOM   1790  CA  LEU P 111     180.742 271.016 210.151  1.00 32.87           C  
ATOM   1791  C   LEU P 111     182.089 270.368 210.407  1.00 32.87           C  
ATOM   1792  O   LEU P 111     183.101 271.058 210.322  1.00 32.87           O  
ATOM   1793  CB  LEU P 111     180.738 271.663 208.750  1.00 32.87           C  
ATOM   1794  CG  LEU P 111     179.495 272.501 208.417  1.00 32.87           C  
ATOM   1795  CD1 LEU P 111     179.620 273.115 207.012  1.00 32.87           C  
ATOM   1796  CD2 LEU P 111     178.192 271.703 208.577  1.00 32.87           C  
ATOM   1797  H   LEU P 111     181.282 272.774 211.149  1.00  0.00           H  
ATOM   1798  HA  LEU P 111     179.960 270.257 210.209  1.00  0.00           H  
ATOM   1799  HB3 LEU P 111     180.850 270.880 207.998  1.00  0.00           H  
ATOM   1800  HB2 LEU P 111     181.604 272.305 208.641  1.00  0.00           H  
ATOM   1801  HG  LEU P 111     179.460 273.337 209.116  1.00  0.00           H  
ATOM   1802 HD11 LEU P 111     178.992 274.002 206.919  1.00  0.00           H  
ATOM   1803 HD12 LEU P 111     180.644 273.417 206.790  1.00  0.00           H  
ATOM   1804 HD13 LEU P 111     179.314 272.407 206.240  1.00  0.00           H  
ATOM   1805 HD21 LEU P 111     177.494 271.891 207.760  1.00  0.00           H  
ATOM   1806 HD22 LEU P 111     178.363 270.627 208.606  1.00  0.00           H  
ATOM   1807 HD23 LEU P 111     177.694 271.983 209.503  1.00  0.00           H  
ATOM   1808  N   ASP P 112     182.087 269.071 210.720  1.00 33.92           N  
ATOM   1809  CA  ASP P 112     183.322 268.314 210.839  1.00 33.92           C  
ATOM   1810  C   ASP P 112     183.568 267.621 209.505  1.00 33.92           C  
ATOM   1811  O   ASP P 112     182.631 267.097 208.914  1.00 33.92           O  
ATOM   1812  CB  ASP P 112     183.278 267.308 211.997  1.00 33.92           C  
ATOM   1813  CG  ASP P 112     184.645 266.695 212.291  1.00 33.92           C  
ATOM   1814  OD1 ASP P 112     185.074 265.784 211.547  1.00 33.92           O  
ATOM   1815  OD2 ASP P 112     185.304 267.270 213.178  1.00 33.92           O1-
ATOM   1816  H   ASP P 112     181.225 268.549 210.778  1.00  0.00           H  
ATOM   1817  HA  ASP P 112     184.158 268.983 211.038  1.00  0.00           H  
ATOM   1818  HB3 ASP P 112     182.583 266.508 211.786  1.00  0.00           H  
ATOM   1819  HB2 ASP P 112     182.880 267.790 212.892  1.00  0.00           H  
ATOM   1820  N   LEU P 113     184.835 267.584 209.093  1.00104.20           N  
ATOM   1821  CA  LEU P 113     185.255 266.887 207.901  1.00104.20           C  
ATOM   1822  C   LEU P 113     186.514 266.082 208.166  1.00104.20           C  
ATOM   1823  O   LEU P 113     187.359 266.486 208.963  1.00104.20           O  
ATOM   1824  CB  LEU P 113     185.432 267.861 206.723  1.00104.20           C  
ATOM   1825  CG  LEU P 113     186.380 269.062 206.921  1.00104.20           C  
ATOM   1826  CD1 LEU P 113     186.787 269.662 205.569  1.00104.20           C  
ATOM   1827  CD2 LEU P 113     185.772 270.166 207.805  1.00104.20           C  
ATOM   1828  H   LEU P 113     185.570 267.984 209.665  1.00  0.00           H  
ATOM   1829  HA  LEU P 113     184.487 266.166 207.633  1.00  0.00           H  
ATOM   1830  HB3 LEU P 113     184.458 268.200 206.365  1.00  0.00           H  
ATOM   1831  HB2 LEU P 113     185.870 267.268 205.930  1.00  0.00           H  
ATOM   1832  HG  LEU P 113     187.292 268.706 207.398  1.00  0.00           H  
ATOM   1833 HD11 LEU P 113     187.204 270.663 205.675  1.00  0.00           H  
ATOM   1834 HD12 LEU P 113     187.567 269.050 205.118  1.00  0.00           H  
ATOM   1835 HD13 LEU P 113     185.944 269.731 204.886  1.00  0.00           H  
ATOM   1836 HD21 LEU P 113     185.764 271.137 207.311  1.00  0.00           H  
ATOM   1837 HD22 LEU P 113     184.731 269.969 208.062  1.00  0.00           H  
ATOM   1838 HD23 LEU P 113     186.316 270.303 208.730  1.00  0.00           H  
ATOM   1839  N   LEU P 114     186.614 264.977 207.425  1.00 34.61           N  
ATOM   1840  CA  LEU P 114     187.797 264.158 207.365  1.00 34.61           C  
ATOM   1841  C   LEU P 114     188.273 264.046 205.943  1.00 34.61           C  
ATOM   1842  O   LEU P 114     187.495 263.682 205.065  1.00 34.61           O  
ATOM   1843  CB  LEU P 114     187.501 262.773 207.937  1.00 34.61           C  
ATOM   1844  CG  LEU P 114     188.660 261.769 207.902  1.00 34.61           C  
ATOM   1845  CD1 LEU P 114     189.808 262.366 208.702  1.00 34.61           C  
ATOM   1846  CD2 LEU P 114     188.253 260.380 208.418  1.00 34.61           C  
ATOM   1847  H   LEU P 114     185.865 264.730 206.789  1.00  0.00           H  
ATOM   1848  HA  LEU P 114     188.577 264.667 207.924  1.00  0.00           H  
ATOM   1849  HB3 LEU P 114     186.605 262.347 207.479  1.00  0.00           H  
ATOM   1850  HB2 LEU P 114     187.305 262.985 208.980  1.00  0.00           H  
ATOM   1851  HG  LEU P 114     188.987 261.624 206.872  1.00  0.00           H  
ATOM   1852 HD11 LEU P 114     189.938 261.834 209.624  1.00  0.00           H  
ATOM   1853 HD12 LEU P 114     190.724 262.392 208.118  1.00  0.00           H  
ATOM   1854 HD13 LEU P 114     189.640 263.379 209.030  1.00  0.00           H  
ATOM   1855 HD21 LEU P 114     188.986 259.625 208.139  1.00  0.00           H  
ATOM   1856 HD22 LEU P 114     188.172 260.367 209.506  1.00  0.00           H  
ATOM   1857 HD23 LEU P 114     187.283 260.077 208.023  1.00  0.00           H  
ATOM   1858  N   VAL P 115     189.575 264.281 205.788  1.00 23.51           N  
ATOM   1859  CA  VAL P 115     190.255 264.089 204.535  1.00 23.51           C  
ATOM   1860  C   VAL P 115     191.028 262.774 204.613  1.00 23.51           C  
ATOM   1861  O   VAL P 115     191.704 262.498 205.604  1.00 23.51           O  
ATOM   1862  CB  VAL P 115     191.229 265.236 204.204  1.00 23.51           C  
ATOM   1863  CG1 VAL P 115     191.765 265.059 202.769  1.00 23.51           C  
ATOM   1864  CG2 VAL P 115     190.540 266.606 204.344  1.00 23.51           C  
ATOM   1865  H   VAL P 115     190.152 264.532 206.583  1.00  0.00           H  
ATOM   1866  HA  VAL P 115     189.527 264.040 203.729  1.00  0.00           H  
ATOM   1867  HB  VAL P 115     192.072 265.225 204.897  1.00  0.00           H  
ATOM   1868 HG11 VAL P 115     192.232 265.961 202.383  1.00  0.00           H  
ATOM   1869 HG12 VAL P 115     192.489 264.249 202.707  1.00  0.00           H  
ATOM   1870 HG13 VAL P 115     190.958 264.826 202.074  1.00  0.00           H  
ATOM   1871 HG21 VAL P 115     191.218 267.418 204.083  1.00  0.00           H  
ATOM   1872 HG22 VAL P 115     189.674 266.677 203.686  1.00  0.00           H  
ATOM   1873 HG23 VAL P 115     190.197 266.790 205.362  1.00  0.00           H  
ATOM   1874  N   MET P 116     190.890 261.988 203.550  1.00 72.00           N  
ATOM   1875  CA  MET P 116     191.516 260.689 203.409  1.00 72.00           C  
ATOM   1876  C   MET P 116     191.896 260.497 201.948  1.00 72.00           C  
ATOM   1877  O   MET P 116     191.386 261.210 201.083  1.00 72.00           O  
ATOM   1878  CB  MET P 116     190.559 259.596 203.918  1.00 72.00           C  
ATOM   1879  CG  MET P 116     189.210 259.522 203.180  1.00 72.00           C  
ATOM   1880  SD  MET P 116     188.115 258.209 203.766  1.00 72.00           S  
ATOM   1881  CE  MET P 116     187.768 258.850 205.420  1.00 72.00           C  
ATOM   1882  H   MET P 116     190.316 262.288 202.771  1.00  0.00           H  
ATOM   1883  HA  MET P 116     192.423 260.657 204.003  1.00  0.00           H  
ATOM   1884  HB3 MET P 116     190.391 259.762 204.981  1.00  0.00           H  
ATOM   1885  HB2 MET P 116     191.049 258.623 203.851  1.00  0.00           H  
ATOM   1886  HG3 MET P 116     189.360 259.361 202.115  1.00  0.00           H  
ATOM   1887  HG2 MET P 116     188.675 260.468 203.269  1.00  0.00           H  
ATOM   1888  HE1 MET P 116     186.966 258.274 205.881  1.00  0.00           H  
ATOM   1889  HE2 MET P 116     188.653 258.759 206.048  1.00  0.00           H  
ATOM   1890  HE3 MET P 116     187.463 259.896 205.378  1.00  0.00           H  
ATOM   1891  N   GLU P 117     192.736 259.487 201.681  1.00 37.95           N  
ATOM   1892  CA  GLU P 117     192.956 259.038 200.308  1.00 37.95           C  
ATOM   1893  C   GLU P 117     191.666 258.405 199.768  1.00 37.95           C  
ATOM   1894  O   GLU P 117     190.823 257.948 200.542  1.00 37.95           O  
ATOM   1895  CB  GLU P 117     194.114 258.025 200.237  1.00 37.95           C  
ATOM   1896  CG  GLU P 117     194.657 257.861 198.795  1.00 37.95           C  
ATOM   1897  CD  GLU P 117     195.517 256.618 198.620  1.00 37.95           C  
ATOM   1898  OE1 GLU P 117     194.927 255.520 198.497  1.00 37.95           O  
ATOM   1899  OE2 GLU P 117     196.756 256.778 198.663  1.00 37.95           O1-
ATOM   1900  H   GLU P 117     193.119 258.922 202.425  1.00  0.00           H  
ATOM   1901  HA  GLU P 117     193.217 259.910 199.703  1.00  0.00           H  
ATOM   1902  HB3 GLU P 117     193.779 257.062 200.626  1.00  0.00           H  
ATOM   1903  HB2 GLU P 117     194.927 258.344 200.891  1.00  0.00           H  
ATOM   1904  HG3 GLU P 117     195.231 258.751 198.529  1.00  0.00           H  
ATOM   1905  HG2 GLU P 117     193.882 257.800 198.039  1.00  0.00           H  
ATOM   1906  N   ASN P 118     191.550 258.371 198.443  1.00 35.55           N  
ATOM   1907  CA  ASN P 118     190.532 257.583 197.786  1.00 35.55           C  
ATOM   1908  C   ASN P 118     191.152 256.303 197.245  1.00 35.55           C  
ATOM   1909  O   ASN P 118     192.213 256.333 196.623  1.00 35.55           O  
ATOM   1910  CB  ASN P 118     189.812 258.428 196.735  1.00 35.55           C  
ATOM   1911  CG  ASN P 118     190.544 258.731 195.447  1.00 35.55           C  
ATOM   1912  OD1 ASN P 118     191.765 258.870 195.422  1.00 35.55           O  
ATOM   1913  ND2 ASN P 118     189.772 258.825 194.363  1.00 35.55           N  
ATOM   1914  H   ASN P 118     192.261 258.776 197.848  1.00  0.00           H  
ATOM   1915  HA  ASN P 118     189.772 257.231 198.480  1.00  0.00           H  
ATOM   1916  HB3 ASN P 118     189.600 259.389 197.174  1.00  0.00           H  
ATOM   1917  HB2 ASN P 118     188.877 257.936 196.470  1.00  0.00           H  
ATOM   1918 HD22 ASN P 118     190.198 259.069 193.480  1.00  0.00           H  
ATOM   1919 HD21 ASN P 118     188.772 258.704 194.421  1.00  0.00           H  
ATOM   1920  N   LEU P 119     190.461 255.192 197.505  1.00 87.89           N  
ATOM   1921  CA  LEU P 119     190.883 253.872 197.080  1.00 87.89           C  
ATOM   1922  C   LEU P 119     190.880 253.761 195.558  1.00 87.89           C  
ATOM   1923  O   LEU P 119     191.916 253.419 194.988  1.00 87.89           O  
ATOM   1924  CB  LEU P 119     189.937 252.862 197.709  1.00 87.89           C  
ATOM   1925  CG  LEU P 119     190.455 251.423 197.753  1.00 87.89           C  
ATOM   1926  CD1 LEU P 119     189.421 250.631 198.531  1.00 87.89           C  
ATOM   1927  CD2 LEU P 119     190.707 250.784 196.393  1.00 87.89           C  
ATOM   1928  H   LEU P 119     189.600 255.243 198.030  1.00  0.00           H  
ATOM   1929  HA  LEU P 119     191.895 253.700 197.453  1.00  0.00           H  
ATOM   1930  HB3 LEU P 119     188.962 252.907 197.222  1.00  0.00           H  
ATOM   1931  HB2 LEU P 119     189.758 253.168 198.743  1.00  0.00           H  
ATOM   1932  HG  LEU P 119     191.391 251.400 198.314  1.00  0.00           H  
ATOM   1933 HD11 LEU P 119     189.303 249.601 198.218  1.00  0.00           H  
ATOM   1934 HD12 LEU P 119     189.644 250.656 199.592  1.00  0.00           H  
ATOM   1935 HD13 LEU P 119     188.456 251.114 198.442  1.00  0.00           H  
ATOM   1936 HD21 LEU P 119     190.235 249.811 196.338  1.00  0.00           H  
ATOM   1937 HD22 LEU P 119     190.263 251.321 195.563  1.00  0.00           H  
ATOM   1938 HD23 LEU P 119     191.779 250.663 196.255  1.00  0.00           H  
ATOM   1939  N   PHE P 120     189.735 254.093 194.923  1.00 59.11           N  
ATOM   1940  CA  PHE P 120     189.698 254.310 193.477  1.00 59.11           C  
ATOM   1941  C   PHE P 120     190.619 255.472 193.152  1.00 59.11           C  
ATOM   1942  O   PHE P 120     190.952 256.250 194.032  1.00 59.11           O  
ATOM   1943  CB  PHE P 120     188.298 254.688 192.967  1.00 59.11           C  
ATOM   1944  CG  PHE P 120     187.205 253.730 193.347  1.00 59.11           C  
ATOM   1945  CD1 PHE P 120     187.171 252.429 192.813  1.00 59.11           C  
ATOM   1946  CD2 PHE P 120     186.265 254.112 194.318  1.00 59.11           C  
ATOM   1947  CE1 PHE P 120     186.220 251.529 193.254  1.00 59.11           C  
ATOM   1948  CE2 PHE P 120     185.296 253.214 194.712  1.00 59.11           C  
ATOM   1949  CZ  PHE P 120     185.293 251.933 194.197  1.00 59.11           C  
ATOM   1950  H   PHE P 120     188.919 254.367 195.448  1.00  0.00           H  
ATOM   1951  HA  PHE P 120     190.055 253.410 192.977  1.00  0.00           H  
ATOM   1952  HB3 PHE P 120     188.315 254.736 191.877  1.00  0.00           H  
ATOM   1953  HB2 PHE P 120     188.024 255.690 193.303  1.00  0.00           H  
ATOM   1954  HD1 PHE P 120     187.879 252.120 192.078  1.00  0.00           H  
ATOM   1955  HD2 PHE P 120     186.287 255.102 194.751  1.00  0.00           H  
ATOM   1956  HE1 PHE P 120     186.200 250.512 192.902  1.00  0.00           H  
ATOM   1957  HE2 PHE P 120     184.563 253.503 195.450  1.00  0.00           H  
ATOM   1958  HZ  PHE P 120     184.608 251.237 194.620  1.00  0.00           H  
ATOM   1959  N   TYR P 121     191.021 255.587 191.899  1.00 61.49           N  
ATOM   1960  CA  TYR P 121     191.817 256.729 191.490  1.00 61.49           C  
ATOM   1961  C   TYR P 121     190.952 257.598 190.601  1.00 61.49           C  
ATOM   1962  O   TYR P 121     189.806 257.252 190.299  1.00 61.49           O  
ATOM   1963  CB  TYR P 121     193.099 256.222 190.821  1.00 61.49           C  
ATOM   1964  CG  TYR P 121     193.929 255.411 191.793  1.00 61.49           C  
ATOM   1965  CD1 TYR P 121     193.681 254.031 191.942  1.00 61.49           C  
ATOM   1966  CD2 TYR P 121     194.896 256.042 192.601  1.00 61.49           C  
ATOM   1967  CE1 TYR P 121     194.398 253.284 192.890  1.00 61.49           C  
ATOM   1968  CE2 TYR P 121     195.625 255.289 193.541  1.00 61.49           C  
ATOM   1969  CZ  TYR P 121     195.374 253.911 193.686  1.00 61.49           C  
ATOM   1970  OH  TYR P 121     196.078 253.178 194.595  1.00 61.49           O  
ATOM   1971  H   TYR P 121     190.725 254.940 191.184  1.00  0.00           H  
ATOM   1972  HA  TYR P 121     192.126 257.367 192.321  1.00  0.00           H  
ATOM   1973  HB3 TYR P 121     193.705 257.056 190.462  1.00  0.00           H  
ATOM   1974  HB2 TYR P 121     192.866 255.615 189.944  1.00  0.00           H  
ATOM   1975  HD1 TYR P 121     192.928 253.542 191.339  1.00  0.00           H  
ATOM   1976  HD2 TYR P 121     195.073 257.104 192.511  1.00  0.00           H  
ATOM   1977  HE1 TYR P 121     194.202 252.229 193.008  1.00  0.00           H  
ATOM   1978  HE2 TYR P 121     196.369 255.771 194.158  1.00  0.00           H  
ATOM   1979  HH  TYR P 121     195.788 252.265 194.645  1.00  0.00           H  
ATOM   1980  N   GLY P 122     191.533 258.731 190.196  1.00 26.19           N  
ATOM   1981  CA  GLY P 122     190.898 259.624 189.246  1.00 26.19           C  
ATOM   1982  C   GLY P 122     190.716 258.947 187.887  1.00 26.19           C  
ATOM   1983  O   GLY P 122     189.727 259.251 187.226  1.00 26.19           O  
ATOM   1984  H   GLY P 122     192.460 258.972 190.518  1.00  0.00           H  
ATOM   1985  HA3 GLY P 122     191.517 260.512 189.116  1.00  0.00           H  
ATOM   1986  HA2 GLY P 122     189.927 259.947 189.624  1.00  0.00           H  
ATOM   1987  N   ARG P 123     191.630 258.031 187.495  1.00105.45           N  
ATOM   1988  CA  ARG P 123     191.637 257.400 186.177  1.00105.45           C  
ATOM   1989  C   ARG P 123     190.298 256.755 185.804  1.00105.45           C  
ATOM   1990  O   ARG P 123     189.587 257.358 185.004  1.00105.45           O  
ATOM   1991  CB  ARG P 123     192.828 256.446 185.991  1.00105.45           C  
ATOM   1992  CG  ARG P 123     192.867 255.848 184.564  1.00105.45           C  
ATOM   1993  CD  ARG P 123     194.101 254.997 184.280  1.00105.45           C  
ATOM   1994  NE  ARG P 123     194.110 253.755 185.071  1.00105.45           N  
ATOM   1995  CZ  ARG P 123     195.167 252.941 185.244  1.00105.45           C  
ATOM   1996  NH1 ARG P 123     196.352 253.192 184.665  1.00105.45           N  
ATOM   1997  NH2 ARG P 123     195.038 251.852 186.011  1.00105.45           N1+
ATOM   1998  H   ARG P 123     192.403 257.812 188.104  1.00  0.00           H  
ATOM   1999  HA  ARG P 123     191.792 258.217 185.468  1.00  0.00           H  
ATOM   2000  HB3 ARG P 123     192.783 255.648 186.734  1.00  0.00           H  
ATOM   2001  HB2 ARG P 123     193.755 256.989 186.185  1.00  0.00           H  
ATOM   2002  HG3 ARG P 123     192.772 256.622 183.801  1.00  0.00           H  
ATOM   2003  HG2 ARG P 123     191.997 255.203 184.430  1.00  0.00           H  
ATOM   2004  HD3 ARG P 123     194.975 255.571 184.591  1.00  0.00           H  
ATOM   2005  HD2 ARG P 123     194.217 254.806 183.212  1.00  0.00           H  
ATOM   2006  HE  ARG P 123     193.240 253.507 185.520  1.00  0.00           H  
ATOM   2007 HH12 ARG P 123     197.133 252.568 184.802  1.00  0.00           H  
ATOM   2008 HH11 ARG P 123     196.464 254.007 184.080  1.00  0.00           H  
ATOM   2009 HH22 ARG P 123     195.822 251.237 186.169  1.00  0.00           H  
ATOM   2010 HH21 ARG P 123     194.136 251.584 186.388  1.00  0.00           H  
ATOM   2011  N   LYS P 124     189.979 255.584 186.375  1.00 55.62           N  
ATOM   2012  CA  LYS P 124     188.717 254.890 186.127  1.00 55.62           C  
ATOM   2013  C   LYS P 124     188.686 253.569 186.892  1.00 55.62           C  
ATOM   2014  O   LYS P 124     189.733 252.960 187.114  1.00 55.62           O  
ATOM   2015  CB  LYS P 124     188.492 254.596 184.617  1.00 55.62           C  
ATOM   2016  CG  LYS P 124     187.068 254.121 184.299  1.00 55.62           C  
ATOM   2017  CD  LYS P 124     186.703 254.295 182.826  1.00 55.62           C  
ATOM   2018  CE  LYS P 124     185.265 253.843 182.548  1.00 55.62           C  
ATOM   2019  NZ  LYS P 124     184.902 254.050 181.137  1.00 55.62           N1+
ATOM   2020  H   LYS P 124     190.609 255.141 187.028  1.00  0.00           H  
ATOM   2021  HA  LYS P 124     187.915 255.530 186.504  1.00  0.00           H  
ATOM   2022  HB3 LYS P 124     189.222 253.872 184.251  1.00  0.00           H  
ATOM   2023  HB2 LYS P 124     188.644 255.478 184.004  1.00  0.00           H  
ATOM   2024  HG3 LYS P 124     186.348 254.667 184.912  1.00  0.00           H  
ATOM   2025  HG2 LYS P 124     186.962 253.067 184.559  1.00  0.00           H  
ATOM   2026  HD3 LYS P 124     187.403 253.725 182.212  1.00  0.00           H  
ATOM   2027  HD2 LYS P 124     186.823 255.343 182.544  1.00  0.00           H  
ATOM   2028  HE3 LYS P 124     184.565 254.400 183.172  1.00  0.00           H  
ATOM   2029  HE2 LYS P 124     185.144 252.787 182.794  1.00  0.00           H  
ATOM   2030  HZ1 LYS P 124     185.521 253.514 180.546  1.00  0.00           H  
ATOM   2031  HZ2 LYS P 124     183.950 253.747 180.988  1.00  0.00           H  
ATOM   2032  HZ3 LYS P 124     184.982 255.031 180.908  1.00  0.00           H  
ATOM   2033  N   MET P 125     187.460 253.121 187.190  1.00 42.83           N  
ATOM   2034  CA  MET P 125     187.191 251.774 187.651  1.00 42.83           C  
ATOM   2035  C   MET P 125     186.027 251.208 186.849  1.00 42.83           C  
ATOM   2036  O   MET P 125     184.982 251.843 186.807  1.00 42.83           O  
ATOM   2037  CB  MET P 125     186.857 251.816 189.149  1.00 42.83           C  
ATOM   2038  CG  MET P 125     187.259 250.514 189.821  1.00 42.83           C  
ATOM   2039  SD  MET P 125     189.038 250.138 189.794  1.00 42.83           S  
ATOM   2040  CE  MET P 125     189.843 251.660 190.343  1.00 42.83           C  
ATOM   2041  H   MET P 125     186.645 253.677 186.970  1.00  0.00           H  
ATOM   2042  HA  MET P 125     188.060 251.145 187.456  1.00  0.00           H  
ATOM   2043  HB3 MET P 125     185.794 251.999 189.317  1.00  0.00           H  
ATOM   2044  HB2 MET P 125     187.354 252.651 189.641  1.00  0.00           H  
ATOM   2045  HG3 MET P 125     186.759 249.689 189.320  1.00  0.00           H  
ATOM   2046  HG2 MET P 125     186.882 250.518 190.833  1.00  0.00           H  
ATOM   2047  HE1 MET P 125     190.914 251.556 190.176  1.00  0.00           H  
ATOM   2048  HE2 MET P 125     189.525 252.518 189.755  1.00  0.00           H  
ATOM   2049  HE3 MET P 125     189.713 251.890 191.383  1.00  0.00           H  
ATOM   2050  N   ALA P 126     186.206 250.037 186.224  1.00 29.27           N  
ATOM   2051  CA  ALA P 126     185.151 249.409 185.426  1.00 29.27           C  
ATOM   2052  C   ALA P 126     183.981 248.909 186.284  1.00 29.27           C  
ATOM   2053  O   ALA P 126     182.832 249.202 185.964  1.00 29.27           O  
ATOM   2054  CB  ALA P 126     185.734 248.265 184.586  1.00 29.27           C  
ATOM   2055  H   ALA P 126     187.079 249.533 186.312  1.00  0.00           H  
ATOM   2056  HA  ALA P 126     184.762 250.158 184.733  1.00  0.00           H  
ATOM   2057  HB1 ALA P 126     184.971 247.821 183.944  1.00  0.00           H  
ATOM   2058  HB2 ALA P 126     186.535 248.622 183.937  1.00  0.00           H  
ATOM   2059  HB3 ALA P 126     186.144 247.469 185.208  1.00  0.00           H  
ATOM   2060  N   GLN P 127     184.299 248.182 187.362  1.00 42.18           N  
ATOM   2061  CA  GLN P 127     183.311 247.659 188.298  1.00 42.18           C  
ATOM   2062  C   GLN P 127     183.746 247.988 189.716  1.00 42.18           C  
ATOM   2063  O   GLN P 127     184.942 248.092 189.984  1.00 42.18           O  
ATOM   2064  CB  GLN P 127     183.132 246.143 188.101  1.00 42.18           C  
ATOM   2065  CG  GLN P 127     184.404 245.316 188.356  1.00 42.18           C  
ATOM   2066  CD  GLN P 127     184.215 243.801 188.271  1.00 42.18           C  
ATOM   2067  OE1 GLN P 127     185.031 243.039 188.785  1.00 42.18           O  
ATOM   2068  NE2 GLN P 127     183.131 243.337 187.654  1.00 42.18           N  
ATOM   2069  H   GLN P 127     185.270 248.002 187.580  1.00  0.00           H  
ATOM   2070  HA  GLN P 127     182.343 248.139 188.139  1.00  0.00           H  
ATOM   2071  HB3 GLN P 127     182.770 245.967 187.087  1.00  0.00           H  
ATOM   2072  HB2 GLN P 127     182.340 245.797 188.768  1.00  0.00           H  
ATOM   2073  HG3 GLN P 127     184.813 245.541 189.339  1.00  0.00           H  
ATOM   2074  HG2 GLN P 127     185.146 245.600 187.609  1.00  0.00           H  
ATOM   2075 HE22 GLN P 127     182.968 242.343 187.593  1.00  0.00           H  
ATOM   2076 HE21 GLN P 127     182.464 243.975 187.246  1.00  0.00           H  
ATOM   2077  N   VAL P 128     182.753 248.108 190.598  1.00 28.73           N  
ATOM   2078  CA  VAL P 128     182.973 248.403 192.000  1.00 28.73           C  
ATOM   2079  C   VAL P 128     182.181 247.415 192.853  1.00 28.73           C  
ATOM   2080  O   VAL P 128     181.105 247.001 192.439  1.00 28.73           O  
ATOM   2081  CB  VAL P 128     182.513 249.837 192.343  1.00 28.73           C  
ATOM   2082  CG1 VAL P 128     182.540 250.127 193.854  1.00 28.73           C  
ATOM   2083  CG2 VAL P 128     183.303 250.876 191.527  1.00 28.73           C  
ATOM   2084  H   VAL P 128     181.791 247.986 190.313  1.00  0.00           H  
ATOM   2085  HA  VAL P 128     184.027 248.311 192.246  1.00  0.00           H  
ATOM   2086  HB  VAL P 128     181.475 249.961 192.038  1.00  0.00           H  
ATOM   2087 HG11 VAL P 128     182.510 251.195 194.064  1.00  0.00           H  
ATOM   2088 HG12 VAL P 128     181.672 249.700 194.350  1.00  0.00           H  
ATOM   2089 HG13 VAL P 128     183.406 249.671 194.329  1.00  0.00           H  
ATOM   2090 HG21 VAL P 128     183.138 251.890 191.891  1.00  0.00           H  
ATOM   2091 HG22 VAL P 128     184.371 250.674 191.546  1.00  0.00           H  
ATOM   2092 HG23 VAL P 128     183.002 250.864 190.479  1.00  0.00           H  
ATOM   2093  N   PHE P 129     182.728 247.095 194.033  1.00150.13           N  
ATOM   2094  CA  PHE P 129     182.128 246.234 195.037  1.00150.13           C  
ATOM   2095  C   PHE P 129     182.226 246.891 196.408  1.00150.13           C  
ATOM   2096  O   PHE P 129     183.155 247.656 196.655  1.00150.13           O  
ATOM   2097  CB  PHE P 129     182.857 244.889 195.098  1.00150.13           C  
ATOM   2098  CG  PHE P 129     182.914 244.199 193.764  1.00150.13           C  
ATOM   2099  CD1 PHE P 129     181.790 243.512 193.325  1.00150.13           C  
ATOM   2100  CD2 PHE P 129     183.972 244.406 192.869  1.00150.13           C  
ATOM   2101  CE1 PHE P 129     181.725 243.015 192.034  1.00150.13           C  
ATOM   2102  CE2 PHE P 129     183.924 243.840 191.613  1.00150.13           C  
ATOM   2103  CZ  PHE P 129     182.803 243.143 191.193  1.00150.13           C  
ATOM   2104  H   PHE P 129     183.636 247.475 194.271  1.00  0.00           H  
ATOM   2105  HA  PHE P 129     181.100 246.055 194.761  1.00  0.00           H  
ATOM   2106  HB3 PHE P 129     182.340 244.231 195.796  1.00  0.00           H  
ATOM   2107  HB2 PHE P 129     183.854 245.013 195.507  1.00  0.00           H  
ATOM   2108  HD1 PHE P 129     181.050 243.337 194.067  1.00  0.00           H  
ATOM   2109  HD2 PHE P 129     184.828 244.997 193.149  1.00  0.00           H  
ATOM   2110  HE1 PHE P 129     180.890 242.462 191.665  1.00  0.00           H  
ATOM   2111  HE2 PHE P 129     184.784 243.968 190.981  1.00  0.00           H  
ATOM   2112  HZ  PHE P 129     182.759 242.686 190.219  1.00  0.00           H  
ATOM   2113  N   ASP P 130     181.301 246.505 197.289  1.00 52.16           N  
ATOM   2114  CA  ASP P 130     181.283 246.840 198.703  1.00 52.16           C  
ATOM   2115  C   ASP P 130     180.994 245.525 199.426  1.00 52.16           C  
ATOM   2116  O   ASP P 130     179.840 245.108 199.502  1.00 52.16           O  
ATOM   2117  CB  ASP P 130     180.269 247.967 198.990  1.00 52.16           C  
ATOM   2118  CG  ASP P 130     180.069 248.356 200.461  1.00 52.16           C  
ATOM   2119  OD1 ASP P 130     179.488 247.566 201.240  1.00 52.16           O  
ATOM   2120  OD2 ASP P 130     180.571 249.446 200.803  1.00 52.16           O1-
ATOM   2121  H   ASP P 130     180.556 245.894 196.979  1.00  0.00           H  
ATOM   2122  HA  ASP P 130     182.268 247.188 199.022  1.00  0.00           H  
ATOM   2123  HB3 ASP P 130     179.313 247.726 198.553  1.00  0.00           H  
ATOM   2124  HB2 ASP P 130     180.592 248.848 198.434  1.00  0.00           H  
ATOM   2125  N   LEU P 131     182.055 244.862 199.893  1.00 52.28           N  
ATOM   2126  CA  LEU P 131     181.954 243.530 200.471  1.00 52.28           C  
ATOM   2127  C   LEU P 131     182.053 243.619 201.986  1.00 52.28           C  
ATOM   2128  O   LEU P 131     183.145 243.789 202.524  1.00 52.28           O  
ATOM   2129  CB  LEU P 131     183.044 242.618 199.882  1.00 52.28           C  
ATOM   2130  CG  LEU P 131     183.020 242.521 198.345  1.00 52.28           C  
ATOM   2131  CD1 LEU P 131     184.107 241.564 197.853  1.00 52.28           C  
ATOM   2132  CD2 LEU P 131     181.649 242.111 197.779  1.00 52.28           C  
ATOM   2133  H   LEU P 131     182.986 245.251 199.800  1.00  0.00           H  
ATOM   2134  HA  LEU P 131     180.991 243.077 200.241  1.00  0.00           H  
ATOM   2135  HB3 LEU P 131     182.933 241.620 200.309  1.00  0.00           H  
ATOM   2136  HB2 LEU P 131     184.030 242.967 200.188  1.00  0.00           H  
ATOM   2137  HG  LEU P 131     183.255 243.504 197.936  1.00  0.00           H  
ATOM   2138 HD11 LEU P 131     183.839 241.139 196.890  1.00  0.00           H  
ATOM   2139 HD12 LEU P 131     185.056 242.083 197.718  1.00  0.00           H  
ATOM   2140 HD13 LEU P 131     184.263 240.736 198.543  1.00  0.00           H  
ATOM   2141 HD21 LEU P 131     181.676 242.100 196.690  1.00  0.00           H  
ATOM   2142 HD22 LEU P 131     181.371 241.113 198.113  1.00  0.00           H  
ATOM   2143 HD23 LEU P 131     180.852 242.800 198.052  1.00  0.00           H  
ATOM   2144  N   LYS P 132     180.898 243.484 202.646  1.00 65.94           N  
ATOM   2145  CA  LYS P 132     180.795 243.350 204.094  1.00 65.94           C  
ATOM   2146  C   LYS P 132     181.273 241.976 204.571  1.00 65.94           C  
ATOM   2147  O   LYS P 132     181.808 241.877 205.672  1.00 65.94           O  
ATOM   2148  CB  LYS P 132     179.330 243.532 204.521  1.00 65.94           C  
ATOM   2149  CG  LYS P 132     178.778 244.923 204.219  1.00 65.94           C  
ATOM   2150  CD  LYS P 132     177.266 244.985 204.454  1.00 65.94           C  
ATOM   2151  CE  LYS P 132     176.747 246.420 204.443  1.00 65.94           C  
ATOM   2152  NZ  LYS P 132     177.091 247.168 205.663  1.00 65.94           N1+
ATOM   2153  H   LYS P 132     180.044 243.328 202.125  1.00  0.00           H  
ATOM   2154  HA  LYS P 132     181.405 244.118 204.574  1.00  0.00           H  
ATOM   2155  HB3 LYS P 132     179.236 243.352 205.594  1.00  0.00           H  
ATOM   2156  HB2 LYS P 132     178.705 242.780 204.039  1.00  0.00           H  
ATOM   2157  HG3 LYS P 132     178.987 245.208 203.187  1.00  0.00           H  
ATOM   2158  HG2 LYS P 132     179.302 245.644 204.846  1.00  0.00           H  
ATOM   2159  HD3 LYS P 132     177.003 244.487 205.390  1.00  0.00           H  
ATOM   2160  HD2 LYS P 132     176.763 244.422 203.666  1.00  0.00           H  
ATOM   2161  HE3 LYS P 132     175.662 246.416 204.351  1.00  0.00           H  
ATOM   2162  HE2 LYS P 132     177.192 246.946 203.601  1.00  0.00           H  
ATOM   2163  HZ1 LYS P 132     178.097 247.204 205.762  1.00  0.00           H  
ATOM   2164  HZ2 LYS P 132     176.732 248.110 205.602  1.00  0.00           H  
ATOM   2165  HZ3 LYS P 132     176.694 246.706 206.469  1.00  0.00           H  
ATOM   2166  N   GLY P 133     181.015 240.935 203.762  1.00 13.79           N  
ATOM   2167  CA  GLY P 133     181.198 239.537 204.142  1.00 13.79           C  
ATOM   2168  C   GLY P 133     180.092 239.068 205.096  1.00 13.79           C  
ATOM   2169  O   GLY P 133     180.138 237.927 205.555  1.00 13.79           O  
ATOM   2170  H   GLY P 133     180.581 241.104 202.862  1.00  0.00           H  
ATOM   2171  HA3 GLY P 133     182.174 239.392 204.607  1.00  0.00           H  
ATOM   2172  HA2 GLY P 133     181.173 238.924 203.241  1.00  0.00           H  
ATOM   2173  N   SER P 134     179.109 239.935 205.403  1.00 20.29           N  
ATOM   2174  CA  SER P 134     178.008 239.632 206.293  1.00 20.29           C  
ATOM   2175  C   SER P 134     177.067 238.601 205.674  1.00 20.29           C  
ATOM   2176  O   SER P 134     176.910 238.555 204.452  1.00 20.29           O  
ATOM   2177  CB  SER P 134     177.281 240.931 206.713  1.00 20.29           C  
ATOM   2178  OG  SER P 134     176.520 241.505 205.669  1.00 20.29           O  
ATOM   2179  H   SER P 134     179.101 240.851 204.977  1.00  0.00           H  
ATOM   2180  HA  SER P 134     178.479 239.196 207.168  1.00  0.00           H  
ATOM   2181  HB3 SER P 134     177.997 241.669 207.077  1.00  0.00           H  
ATOM   2182  HB2 SER P 134     176.595 240.733 207.535  1.00  0.00           H  
ATOM   2183  HG  SER P 134     175.814 240.899 205.427  1.00  0.00           H  
ATOM   2184  N   LEU P 135     176.419 237.823 206.552  1.00 73.73           N  
ATOM   2185  CA  LEU P 135     175.329 236.927 206.192  1.00 73.73           C  
ATOM   2186  C   LEU P 135     174.189 237.750 205.601  1.00 73.73           C  
ATOM   2187  O   LEU P 135     174.034 238.913 205.992  1.00 73.73           O  
ATOM   2188  CB  LEU P 135     174.829 236.149 207.428  1.00 73.73           C  
ATOM   2189  CG  LEU P 135     175.764 235.036 207.948  1.00 73.73           C  
ATOM   2190  CD1 LEU P 135     176.114 233.983 206.882  1.00 73.73           C  
ATOM   2191  CD2 LEU P 135     177.019 235.551 208.663  1.00 73.73           C  
ATOM   2192  H   LEU P 135     176.606 237.926 207.536  1.00  0.00           H  
ATOM   2193  HA  LEU P 135     175.691 236.242 205.425  1.00  0.00           H  
ATOM   2194  HB3 LEU P 135     173.879 235.672 207.179  1.00  0.00           H  
ATOM   2195  HB2 LEU P 135     174.596 236.842 208.239  1.00  0.00           H  
ATOM   2196  HG  LEU P 135     175.189 234.510 208.712  1.00  0.00           H  
ATOM   2197 HD11 LEU P 135     175.988 232.976 207.281  1.00  0.00           H  
ATOM   2198 HD12 LEU P 135     175.476 234.054 206.002  1.00  0.00           H  
ATOM   2199 HD13 LEU P 135     177.149 234.072 206.548  1.00  0.00           H  
ATOM   2200 HD21 LEU P 135     177.617 234.713 209.023  1.00  0.00           H  
ATOM   2201 HD22 LEU P 135     177.668 236.137 208.016  1.00  0.00           H  
ATOM   2202 HD23 LEU P 135     176.746 236.129 209.544  1.00  0.00           H  
ATOM   2203  N   ARG P 136     173.461 237.130 204.656  1.00 98.65           N  
ATOM   2204  CA  ARG P 136     172.480 237.791 203.804  1.00 98.65           C  
ATOM   2205  C   ARG P 136     171.604 238.812 204.532  1.00 98.65           C  
ATOM   2206  O   ARG P 136     171.006 238.502 205.562  1.00 98.65           O  
ATOM   2207  CB  ARG P 136     171.636 236.786 202.993  1.00 98.65           C  
ATOM   2208  CG  ARG P 136     170.639 237.496 202.045  1.00 98.65           C  
ATOM   2209  CD  ARG P 136     169.253 237.775 202.673  1.00 98.65           C  
ATOM   2210  NE  ARG P 136     168.523 238.842 201.964  1.00 98.65           N  
ATOM   2211  CZ  ARG P 136     167.631 239.712 202.483  1.00 98.65           C  
ATOM   2212  NH1 ARG P 136     167.304 239.722 203.781  1.00 98.65           N  
ATOM   2213  NH2 ARG P 136     167.044 240.606 201.679  1.00 98.65           N1+
ATOM   2214  H   ARG P 136     173.667 236.169 204.426  1.00  0.00           H  
ATOM   2215  HA  ARG P 136     173.067 238.328 203.070  1.00  0.00           H  
ATOM   2216  HB3 ARG P 136     171.097 236.112 203.660  1.00  0.00           H  
ATOM   2217  HB2 ARG P 136     172.307 236.159 202.404  1.00  0.00           H  
ATOM   2218  HG3 ARG P 136     170.476 236.801 201.220  1.00  0.00           H  
ATOM   2219  HG2 ARG P 136     171.079 238.383 201.586  1.00  0.00           H  
ATOM   2220  HD3 ARG P 136     169.253 237.866 203.755  1.00  0.00           H  
ATOM   2221  HD2 ARG P 136     168.638 236.895 202.477  1.00  0.00           H  
ATOM   2222  HE  ARG P 136     168.720 238.910 200.976  1.00  0.00           H  
ATOM   2223 HH12 ARG P 136     166.635 240.390 204.138  1.00  0.00           H  
ATOM   2224 HH11 ARG P 136     167.832 239.151 204.424  1.00  0.00           H  
ATOM   2225 HH22 ARG P 136     166.371 241.263 202.046  1.00  0.00           H  
ATOM   2226 HH21 ARG P 136     167.286 240.646 200.700  1.00  0.00           H  
ATOM   2227  N   ASN P 137     171.554 239.997 203.926  1.00 66.79           N  
ATOM   2228  CA  ASN P 137     170.670 241.086 204.261  1.00 66.79           C  
ATOM   2229  C   ASN P 137     170.677 242.004 203.039  1.00 66.79           C  
ATOM   2230  O   ASN P 137     170.274 241.566 201.961  1.00 66.79           O  
ATOM   2231  CB  ASN P 137     171.061 241.765 205.596  1.00 66.79           C  
ATOM   2232  CG  ASN P 137     170.007 242.784 206.046  1.00 66.79           C  
ATOM   2233  OD1 ASN P 137     168.954 242.931 205.422  1.00 66.79           O  
ATOM   2234  ND2 ASN P 137     170.294 243.508 207.123  1.00 66.79           N  
ATOM   2235  H   ASN P 137     172.128 240.152 203.109  1.00  0.00           H  
ATOM   2236  HA  ASN P 137     169.663 240.692 204.350  1.00  0.00           H  
ATOM   2237  HB3 ASN P 137     172.045 242.233 205.534  1.00  0.00           H  
ATOM   2238  HB2 ASN P 137     171.131 241.019 206.388  1.00  0.00           H  
ATOM   2239 HD22 ASN P 137     169.633 244.195 207.456  1.00  0.00           H  
ATOM   2240 HD21 ASN P 137     171.158 243.367 207.626  1.00  0.00           H  
ATOM   2241  N   ARG P 138     171.185 243.237 203.211  1.00 65.73           N  
ATOM   2242  CA  ARG P 138     171.535 244.147 202.134  1.00 65.73           C  
ATOM   2243  C   ARG P 138     172.839 243.648 201.508  1.00 65.73           C  
ATOM   2244  O   ARG P 138     173.899 244.247 201.690  1.00 65.73           O  
ATOM   2245  CB  ARG P 138     171.648 245.584 202.678  1.00 65.73           C  
ATOM   2246  CG  ARG P 138     172.060 246.622 201.611  1.00 65.73           C  
ATOM   2247  CD  ARG P 138     172.448 247.969 202.229  1.00 65.73           C  
ATOM   2248  NE  ARG P 138     173.315 248.773 201.347  1.00 65.73           N  
ATOM   2249  CZ  ARG P 138     174.661 248.717 201.340  1.00 65.73           C  
ATOM   2250  NH1 ARG P 138     175.337 247.802 202.029  1.00 65.73           N  
ATOM   2251  NH2 ARG P 138     175.383 249.609 200.669  1.00 65.73           N1+
ATOM   2252  H   ARG P 138     171.480 243.519 204.133  1.00  0.00           H  
ATOM   2253  HA  ARG P 138     170.754 244.129 201.371  1.00  0.00           H  
ATOM   2254  HB3 ARG P 138     172.378 245.595 203.489  1.00  0.00           H  
ATOM   2255  HB2 ARG P 138     170.700 245.884 203.125  1.00  0.00           H  
ATOM   2256  HG3 ARG P 138     171.177 246.776 200.988  1.00  0.00           H  
ATOM   2257  HG2 ARG P 138     172.823 246.281 200.922  1.00  0.00           H  
ATOM   2258  HD3 ARG P 138     172.840 247.881 203.243  1.00  0.00           H  
ATOM   2259  HD2 ARG P 138     171.540 248.567 202.317  1.00  0.00           H  
ATOM   2260  HE  ARG P 138     172.846 249.428 200.736  1.00  0.00           H  
ATOM   2261 HH12 ARG P 138     176.347 247.769 201.987  1.00  0.00           H  
ATOM   2262 HH11 ARG P 138     174.833 247.081 202.523  1.00  0.00           H  
ATOM   2263 HH22 ARG P 138     176.393 249.563 200.687  1.00  0.00           H  
ATOM   2264 HH21 ARG P 138     174.928 250.377 200.200  1.00  0.00           H  
ATOM   2265  N   ASN P 139     172.728 242.523 200.804  1.00 94.70           N  
ATOM   2266  CA  ASN P 139     173.816 241.939 200.044  1.00 94.70           C  
ATOM   2267  C   ASN P 139     173.582 242.244 198.566  1.00 94.70           C  
ATOM   2268  O   ASN P 139     174.257 241.670 197.727  1.00 94.70           O  
ATOM   2269  CB  ASN P 139     173.915 240.439 200.380  1.00 94.70           C  
ATOM   2270  CG  ASN P 139     174.465 240.192 201.789  1.00 94.70           C  
ATOM   2271  OD1 ASN P 139     174.184 240.935 202.728  1.00 94.70           O  
ATOM   2272  ND2 ASN P 139     175.243 239.122 201.955  1.00 94.70           N  
ATOM   2273  H   ASN P 139     171.833 242.056 200.749  1.00  0.00           H  
ATOM   2274  HA  ASN P 139     174.763 242.406 200.323  1.00  0.00           H  
ATOM   2275  HB3 ASN P 139     174.598 239.950 199.695  1.00  0.00           H  
ATOM   2276  HB2 ASN P 139     172.951 239.944 200.267  1.00  0.00           H  
ATOM   2277 HD22 ASN P 139     175.661 238.932 202.858  1.00  0.00           H  
ATOM   2278 HD21 ASN P 139     175.461 238.517 201.177  1.00  0.00           H  
ATOM   2279  N   VAL P 140     172.685 243.190 198.254  1.00 42.69           N  
ATOM   2280  CA  VAL P 140     172.430 243.676 196.910  1.00 42.69           C  
ATOM   2281  C   VAL P 140     172.099 245.173 196.978  1.00 42.69           C  
ATOM   2282  O   VAL P 140     171.573 245.624 197.997  1.00 42.69           O  
ATOM   2283  CB  VAL P 140     171.225 242.929 196.279  1.00 42.69           C  
ATOM   2284  CG1 VAL P 140     170.814 243.427 194.880  1.00 42.69           C  
ATOM   2285  CG2 VAL P 140     171.440 241.413 196.233  1.00 42.69           C  
ATOM   2286  H   VAL P 140     172.175 243.656 198.991  1.00  0.00           H  
ATOM   2287  HA  VAL P 140     173.321 243.547 196.310  1.00  0.00           H  
ATOM   2288  HB  VAL P 140     170.356 243.083 196.922  1.00  0.00           H  
ATOM   2289 HG11 VAL P 140     170.111 242.744 194.404  1.00  0.00           H  
ATOM   2290 HG12 VAL P 140     170.300 244.386 194.936  1.00  0.00           H  
ATOM   2291 HG13 VAL P 140     171.654 243.550 194.207  1.00  0.00           H  
ATOM   2292 HG21 VAL P 140     170.606 240.923 195.731  1.00  0.00           H  
ATOM   2293 HG22 VAL P 140     172.347 241.167 195.681  1.00  0.00           H  
ATOM   2294 HG23 VAL P 140     171.489 240.975 197.228  1.00  0.00           H  
ATOM   2295  N   LYS P 141     172.385 245.915 195.897  1.00 50.50           N  
ATOM   2296  CA  LYS P 141     171.840 247.259 195.716  1.00 50.50           C  
ATOM   2297  C   LYS P 141     170.783 247.211 194.622  1.00 50.50           C  
ATOM   2298  O   LYS P 141     171.120 246.943 193.471  1.00 50.50           O  
ATOM   2299  CB  LYS P 141     172.924 248.284 195.352  1.00 50.50           C  
ATOM   2300  CG  LYS P 141     173.829 248.651 196.526  1.00 50.50           C  
ATOM   2301  CD  LYS P 141     174.643 249.925 196.315  1.00 50.50           C  
ATOM   2302  CE  LYS P 141     175.631 250.161 197.447  1.00 50.50           C  
ATOM   2303  NZ  LYS P 141     176.305 251.467 197.378  1.00 50.50           N1+
ATOM   2304  H   LYS P 141     172.835 245.495 195.095  1.00  0.00           H  
ATOM   2305  HA  LYS P 141     171.356 247.618 196.627  1.00  0.00           H  
ATOM   2306  HB3 LYS P 141     172.409 249.198 195.052  1.00  0.00           H  
ATOM   2307  HB2 LYS P 141     173.514 247.960 194.492  1.00  0.00           H  
ATOM   2308  HG3 LYS P 141     174.520 247.845 196.678  1.00  0.00           H  
ATOM   2309  HG2 LYS P 141     173.238 248.748 197.437  1.00  0.00           H  
ATOM   2310  HD3 LYS P 141     173.934 250.747 196.343  1.00  0.00           H  
ATOM   2311  HD2 LYS P 141     175.121 249.956 195.340  1.00  0.00           H  
ATOM   2312  HE3 LYS P 141     176.359 249.356 197.537  1.00  0.00           H  
ATOM   2313  HE2 LYS P 141     175.011 250.191 198.325  1.00  0.00           H  
ATOM   2314  HZ1 LYS P 141     175.616 252.198 197.272  1.00  0.00           H  
ATOM   2315  HZ2 LYS P 141     176.840 251.625 198.220  1.00  0.00           H  
ATOM   2316  HZ3 LYS P 141     176.929 251.483 196.583  1.00  0.00           H  
ATOM   2317  N   THR P 142     169.527 247.478 195.006  1.00109.37           N  
ATOM   2318  CA  THR P 142     168.423 247.580 194.060  1.00109.37           C  
ATOM   2319  C   THR P 142     168.482 248.888 193.256  1.00109.37           C  
ATOM   2320  O   THR P 142     168.505 248.820 192.027  1.00109.37           O  
ATOM   2321  CB  THR P 142     167.037 247.430 194.739  1.00109.37           C  
ATOM   2322  OG1 THR P 142     166.006 247.523 193.772  1.00109.37           O  
ATOM   2323  CG2 THR P 142     166.726 248.457 195.847  1.00109.37           C  
ATOM   2324  H   THR P 142     169.318 247.672 195.974  1.00  0.00           H  
ATOM   2325  HA  THR P 142     168.517 246.754 193.351  1.00  0.00           H  
ATOM   2326  HB  THR P 142     166.983 246.431 195.173  1.00  0.00           H  
ATOM   2327  HG1 THR P 142     165.993 248.415 193.416  1.00  0.00           H  
ATOM   2328 HG21 THR P 142     165.835 248.155 196.398  1.00  0.00           H  
ATOM   2329 HG22 THR P 142     167.537 248.529 196.572  1.00  0.00           H  
ATOM   2330 HG23 THR P 142     166.523 249.456 195.461  1.00  0.00           H  
ATOM   2331  N   ASP P 143     168.522 250.040 193.956  1.00 26.83           N  
ATOM   2332  CA  ASP P 143     168.544 251.352 193.322  1.00 26.83           C  
ATOM   2333  C   ASP P 143     169.844 251.524 192.550  1.00 26.83           C  
ATOM   2334  O   ASP P 143     169.782 251.822 191.369  1.00 26.83           O  
ATOM   2335  CB  ASP P 143     168.309 252.540 194.284  1.00 26.83           C  
ATOM   2336  CG  ASP P 143     168.250 253.939 193.624  1.00 26.83           C  
ATOM   2337  OD1 ASP P 143     168.088 254.039 192.386  1.00 26.83           O  
ATOM   2338  OD2 ASP P 143     168.271 254.918 194.397  1.00 26.83           O1-
ATOM   2339  H   ASP P 143     168.512 250.023 194.965  1.00  0.00           H  
ATOM   2340  HA  ASP P 143     167.725 251.353 192.598  1.00  0.00           H  
ATOM   2341  HB3 ASP P 143     169.074 252.539 195.062  1.00  0.00           H  
ATOM   2342  HB2 ASP P 143     167.368 252.380 194.812  1.00  0.00           H  
ATOM   2343  N   THR P 144     170.994 251.291 193.187  1.00 26.87           N  
ATOM   2344  CA  THR P 144     172.244 251.337 192.444  1.00 26.87           C  
ATOM   2345  C   THR P 144     172.308 250.171 191.441  1.00 26.87           C  
ATOM   2346  O   THR P 144     171.771 249.101 191.717  1.00 26.87           O  
ATOM   2347  CB  THR P 144     173.481 251.306 193.347  1.00 26.87           C  
ATOM   2348  OG1 THR P 144     173.256 252.122 194.478  1.00 26.87           O  
ATOM   2349  CG2 THR P 144     174.703 251.906 192.653  1.00 26.87           C  
ATOM   2350  H   THR P 144     171.028 251.034 194.162  1.00  0.00           H  
ATOM   2351  HA  THR P 144     172.265 252.276 191.883  1.00  0.00           H  
ATOM   2352  HB  THR P 144     173.708 250.287 193.646  1.00  0.00           H  
ATOM   2353  HG1 THR P 144     173.129 253.027 194.180  1.00  0.00           H  
ATOM   2354 HG21 THR P 144     175.618 251.660 193.188  1.00  0.00           H  
ATOM   2355 HG22 THR P 144     174.779 251.575 191.626  1.00  0.00           H  
ATOM   2356 HG23 THR P 144     174.638 252.994 192.605  1.00  0.00           H  
ATOM   2357  N   GLY P 145     172.868 250.437 190.258  1.00 19.55           N  
ATOM   2358  CA  GLY P 145     172.679 249.576 189.096  1.00 19.55           C  
ATOM   2359  C   GLY P 145     171.602 250.187 188.201  1.00 19.55           C  
ATOM   2360  O   GLY P 145     171.620 249.919 187.002  1.00 19.55           O  
ATOM   2361  H   GLY P 145     173.301 251.334 190.094  1.00  0.00           H  
ATOM   2362  HA3 GLY P 145     172.405 248.552 189.357  1.00  0.00           H  
ATOM   2363  HA2 GLY P 145     173.599 249.520 188.519  1.00  0.00           H  
ATOM   2364  N   LYS P 146     170.723 251.060 188.742  1.00 45.01           N  
ATOM   2365  CA  LYS P 146     169.893 251.974 187.956  1.00 45.01           C  
ATOM   2366  C   LYS P 146     170.772 252.930 187.165  1.00 45.01           C  
ATOM   2367  O   LYS P 146     170.499 253.143 185.984  1.00 45.01           O  
ATOM   2368  CB  LYS P 146     168.928 252.787 188.838  1.00 45.01           C  
ATOM   2369  CG  LYS P 146     168.031 253.767 188.071  1.00 45.01           C  
ATOM   2370  CD  LYS P 146     167.019 254.454 188.995  1.00 45.01           C  
ATOM   2371  CE  LYS P 146     166.188 255.538 188.294  1.00 45.01           C  
ATOM   2372  NZ  LYS P 146     166.984 256.745 188.006  1.00 45.01           N1+
ATOM   2373  H   LYS P 146     170.711 251.207 189.743  1.00  0.00           H  
ATOM   2374  HA  LYS P 146     169.305 251.377 187.256  1.00  0.00           H  
ATOM   2375  HB3 LYS P 146     169.493 253.373 189.563  1.00  0.00           H  
ATOM   2376  HB2 LYS P 146     168.287 252.097 189.388  1.00  0.00           H  
ATOM   2377  HG3 LYS P 146     167.502 253.236 187.279  1.00  0.00           H  
ATOM   2378  HG2 LYS P 146     168.640 254.526 187.580  1.00  0.00           H  
ATOM   2379  HD3 LYS P 146     167.536 254.883 189.854  1.00  0.00           H  
ATOM   2380  HD2 LYS P 146     166.344 253.701 189.404  1.00  0.00           H  
ATOM   2381  HE3 LYS P 146     165.360 255.833 188.940  1.00  0.00           H  
ATOM   2382  HE2 LYS P 146     165.751 255.153 187.372  1.00  0.00           H  
ATOM   2383  HZ1 LYS P 146     167.750 256.506 187.392  1.00  0.00           H  
ATOM   2384  HZ2 LYS P 146     166.400 257.439 187.562  1.00  0.00           H  
ATOM   2385  HZ3 LYS P 146     167.352 257.117 188.870  1.00  0.00           H  
ATOM   2386  N   GLU P 147     171.828 253.450 187.819  1.00 20.40           N  
ATOM   2387  CA  GLU P 147     172.879 254.172 187.129  1.00 20.40           C  
ATOM   2388  C   GLU P 147     173.497 253.262 186.069  1.00 20.40           C  
ATOM   2389  O   GLU P 147     173.965 252.171 186.401  1.00 20.40           O  
ATOM   2390  CB  GLU P 147     173.972 254.644 188.095  1.00 20.40           C  
ATOM   2391  CG  GLU P 147     173.515 255.670 189.149  1.00 20.40           C  
ATOM   2392  CD  GLU P 147     174.662 256.236 190.006  1.00 20.40           C  
ATOM   2393  OE1 GLU P 147     175.837 255.871 189.778  1.00 20.40           O  
ATOM   2394  OE2 GLU P 147     174.338 257.051 190.897  1.00 20.40           O1-
ATOM   2395  H   GLU P 147     171.984 253.230 188.791  1.00  0.00           H  
ATOM   2396  HA  GLU P 147     172.437 255.048 186.647  1.00  0.00           H  
ATOM   2397  HB3 GLU P 147     174.764 255.083 187.492  1.00  0.00           H  
ATOM   2398  HB2 GLU P 147     174.417 253.782 188.598  1.00  0.00           H  
ATOM   2399  HG3 GLU P 147     172.780 255.212 189.813  1.00  0.00           H  
ATOM   2400  HG2 GLU P 147     173.014 256.503 188.654  1.00  0.00           H  
ATOM   2401  N   SER P 148     173.493 253.749 184.820  1.00 25.73           N  
ATOM   2402  CA  SER P 148     174.293 253.176 183.741  1.00 25.73           C  
ATOM   2403  C   SER P 148     175.789 253.280 184.066  1.00 25.73           C  
ATOM   2404  O   SER P 148     176.562 252.420 183.649  1.00 25.73           O  
ATOM   2405  CB  SER P 148     173.955 253.886 182.418  1.00 25.73           C  
ATOM   2406  OG  SER P 148     174.461 255.209 182.384  1.00 25.73           O  
ATOM   2407  H   SER P 148     173.049 254.635 184.623  1.00  0.00           H  
ATOM   2408  HA  SER P 148     174.030 252.120 183.649  1.00  0.00           H  
ATOM   2409  HB3 SER P 148     172.877 253.905 182.253  1.00  0.00           H  
ATOM   2410  HB2 SER P 148     174.390 253.335 181.583  1.00  0.00           H  
ATOM   2411  HG  SER P 148     174.252 255.596 181.531  1.00  0.00           H  
ATOM   2412  N   CYS P 149     176.132 254.308 184.866  1.00 30.08           N  
ATOM   2413  CA  CYS P 149     177.409 254.506 185.530  1.00 30.08           C  
ATOM   2414  C   CYS P 149     177.703 253.355 186.500  1.00 30.08           C  
ATOM   2415  O   CYS P 149     176.879 252.461 186.707  1.00 30.08           O  
ATOM   2416  CB  CYS P 149     177.453 255.849 186.293  1.00 30.08           C  
ATOM   2417  SG  CYS P 149     177.144 257.245 185.181  1.00 30.08           S  
ATOM   2418  H   CYS P 149     175.412 254.968 185.122  1.00  0.00           H  
ATOM   2419  HA  CYS P 149     178.187 254.507 184.764  1.00  0.00           H  
ATOM   2420  HB3 CYS P 149     178.431 256.009 186.748  1.00  0.00           H  
ATOM   2421  HB2 CYS P 149     176.730 255.879 187.104  1.00  0.00           H  
ATOM   2422  HG  CYS P 149     177.250 258.193 186.116  1.00  0.00           H  
ATOM   2423  N   ASP P 150     178.906 253.403 187.076  1.00 31.65           N  
ATOM   2424  CA  ASP P 150     179.411 252.389 187.991  1.00 31.65           C  
ATOM   2425  C   ASP P 150     178.490 252.190 189.186  1.00 31.65           C  
ATOM   2426  O   ASP P 150     178.289 253.103 189.987  1.00 31.65           O  
ATOM   2427  CB  ASP P 150     180.843 252.672 188.469  1.00 31.65           C  
ATOM   2428  CG  ASP P 150     181.847 252.875 187.331  1.00 31.65           C  
ATOM   2429  OD1 ASP P 150     181.640 252.320 186.226  1.00 31.65           O  
ATOM   2430  OD2 ASP P 150     182.871 253.523 187.628  1.00 31.65           O1-
ATOM   2431  H   ASP P 150     179.544 254.152 186.852  1.00  0.00           H  
ATOM   2432  HA  ASP P 150     179.433 251.452 187.427  1.00  0.00           H  
ATOM   2433  HB3 ASP P 150     181.202 251.841 189.078  1.00  0.00           H  
ATOM   2434  HB2 ASP P 150     180.851 253.563 189.100  1.00  0.00           H  
ATOM   2435  N   VAL P 151     177.953 250.971 189.245  1.00 89.46           N  
ATOM   2436  CA  VAL P 151     177.204 250.471 190.372  1.00 89.46           C  
ATOM   2437  C   VAL P 151     178.175 249.996 191.445  1.00 89.46           C  
ATOM   2438  O   VAL P 151     179.194 249.383 191.125  1.00 89.46           O  
ATOM   2439  CB  VAL P 151     176.287 249.292 189.956  1.00 89.46           C  
ATOM   2440  CG1 VAL P 151     177.031 248.143 189.245  1.00 89.46           C  
ATOM   2441  CG2 VAL P 151     175.476 248.689 191.121  1.00 89.46           C  
ATOM   2442  H   VAL P 151     178.157 250.303 188.516  1.00  0.00           H  
ATOM   2443  HA  VAL P 151     176.613 251.293 190.758  1.00  0.00           H  
ATOM   2444  HB  VAL P 151     175.588 249.717 189.242  1.00  0.00           H  
ATOM   2445 HG11 VAL P 151     176.321 247.395 188.889  1.00  0.00           H  
ATOM   2446 HG12 VAL P 151     177.583 248.490 188.372  1.00  0.00           H  
ATOM   2447 HG13 VAL P 151     177.731 247.626 189.901  1.00  0.00           H  
ATOM   2448 HG21 VAL P 151     174.655 248.077 190.746  1.00  0.00           H  
ATOM   2449 HG22 VAL P 151     176.090 248.037 191.740  1.00  0.00           H  
ATOM   2450 HG23 VAL P 151     175.054 249.436 191.780  1.00  0.00           H  
ATOM   2451  N   VAL P 152     177.811 250.254 192.702  1.00 35.36           N  
ATOM   2452  CA  VAL P 152     178.508 249.673 193.829  1.00 35.36           C  
ATOM   2453  C   VAL P 152     177.796 248.360 194.153  1.00 35.36           C  
ATOM   2454  O   VAL P 152     176.824 248.313 194.903  1.00 35.36           O  
ATOM   2455  CB  VAL P 152     178.492 250.596 195.049  1.00 35.36           C  
ATOM   2456  CG1 VAL P 152     179.179 249.958 196.278  1.00 35.36           C  
ATOM   2457  CG2 VAL P 152     179.101 251.972 194.742  1.00 35.36           C  
ATOM   2458  H   VAL P 152     176.966 250.770 192.895  1.00  0.00           H  
ATOM   2459  HA  VAL P 152     179.550 249.461 193.583  1.00  0.00           H  
ATOM   2460  HB  VAL P 152     177.448 250.781 195.256  1.00  0.00           H  
ATOM   2461 HG11 VAL P 152     179.251 250.666 197.103  1.00  0.00           H  
ATOM   2462 HG12 VAL P 152     178.637 249.093 196.657  1.00  0.00           H  
ATOM   2463 HG13 VAL P 152     180.191 249.629 196.047  1.00  0.00           H  
ATOM   2464 HG21 VAL P 152     179.076 252.619 195.619  1.00  0.00           H  
ATOM   2465 HG22 VAL P 152     180.140 251.882 194.427  1.00  0.00           H  
ATOM   2466 HG23 VAL P 152     178.559 252.488 193.949  1.00  0.00           H  
ATOM   2467  N   LEU P 153     178.297 247.308 193.515  1.00106.34           N  
ATOM   2468  CA  LEU P 153     177.834 245.942 193.649  1.00106.34           C  
ATOM   2469  C   LEU P 153     178.066 245.464 195.106  1.00106.34           C  
ATOM   2470  O   LEU P 153     179.025 245.903 195.729  1.00106.34           O  
ATOM   2471  CB  LEU P 153     178.614 245.200 192.537  1.00106.34           C  
ATOM   2472  CG  LEU P 153     178.185 243.780 192.239  1.00106.34           C  
ATOM   2473  CD1 LEU P 153     178.578 243.296 190.831  1.00106.34           C  
ATOM   2474  CD2 LEU P 153     178.748 242.868 193.316  1.00106.34           C  
ATOM   2475  H   LEU P 153     179.099 247.437 192.911  1.00  0.00           H  
ATOM   2476  HA  LEU P 153     176.765 245.913 193.431  1.00  0.00           H  
ATOM   2477  HB3 LEU P 153     179.673 245.178 192.770  1.00  0.00           H  
ATOM   2478  HB2 LEU P 153     178.515 245.773 191.612  1.00  0.00           H  
ATOM   2479  HG  LEU P 153     177.104 243.821 192.279  1.00  0.00           H  
ATOM   2480 HD11 LEU P 153     178.857 242.244 190.804  1.00  0.00           H  
ATOM   2481 HD12 LEU P 153     177.734 243.406 190.150  1.00  0.00           H  
ATOM   2482 HD13 LEU P 153     179.400 243.878 190.412  1.00  0.00           H  
ATOM   2483 HD21 LEU P 153     177.986 242.316 193.750  1.00  0.00           H  
ATOM   2484 HD22 LEU P 153     179.438 242.113 192.974  1.00  0.00           H  
ATOM   2485 HD23 LEU P 153     179.149 243.379 194.174  1.00  0.00           H  
ATOM   2486  N   LEU P 154     177.205 244.595 195.657  1.00 58.02           N  
ATOM   2487  CA  LEU P 154     177.366 244.089 197.035  1.00 58.02           C  
ATOM   2488  C   LEU P 154     177.642 242.590 197.059  1.00 58.02           C  
ATOM   2489  O   LEU P 154     177.741 241.985 196.006  1.00 58.02           O  
ATOM   2490  CB  LEU P 154     176.109 244.392 197.856  1.00 58.02           C  
ATOM   2491  CG  LEU P 154     175.803 245.871 198.040  1.00 58.02           C  
ATOM   2492  CD1 LEU P 154     174.606 246.066 198.971  1.00 58.02           C  
ATOM   2493  CD2 LEU P 154     176.987 246.694 198.533  1.00 58.02           C  
ATOM   2494  H   LEU P 154     176.417 244.248 195.130  1.00  0.00           H  
ATOM   2495  HA  LEU P 154     178.228 244.533 197.532  1.00  0.00           H  
ATOM   2496  HB3 LEU P 154     176.172 243.936 198.845  1.00  0.00           H  
ATOM   2497  HB2 LEU P 154     175.268 243.944 197.342  1.00  0.00           H  
ATOM   2498  HG  LEU P 154     175.551 246.200 197.040  1.00  0.00           H  
ATOM   2499 HD11 LEU P 154     173.933 246.851 198.637  1.00  0.00           H  
ATOM   2500 HD12 LEU P 154     174.030 245.157 199.092  1.00  0.00           H  
ATOM   2501 HD13 LEU P 154     174.942 246.314 199.968  1.00  0.00           H  
ATOM   2502 HD21 LEU P 154     176.681 247.553 199.126  1.00  0.00           H  
ATOM   2503 HD22 LEU P 154     177.655 246.102 199.150  1.00  0.00           H  
ATOM   2504 HD23 LEU P 154     177.526 247.076 197.668  1.00  0.00           H  
ATOM   2505  N   ASP P 155     177.773 242.001 198.258  1.00 49.71           N  
ATOM   2506  CA  ASP P 155     178.102 240.586 198.457  1.00 49.71           C  
ATOM   2507  C   ASP P 155     177.329 239.587 197.599  1.00 49.71           C  
ATOM   2508  O   ASP P 155     177.968 238.833 196.887  1.00 49.71           O  
ATOM   2509  CB  ASP P 155     178.011 240.118 199.915  1.00 49.71           C  
ATOM   2510  CG  ASP P 155     179.041 240.783 200.817  1.00 49.71           C  
ATOM   2511  OD1 ASP P 155     180.238 240.464 200.646  1.00 49.71           O  
ATOM   2512  OD2 ASP P 155     178.628 241.654 201.610  1.00 49.71           O1-
ATOM   2513  H   ASP P 155     177.703 242.558 199.098  1.00  0.00           H  
ATOM   2514  HA  ASP P 155     179.141 240.494 198.142  1.00  0.00           H  
ATOM   2515  HB3 ASP P 155     178.141 239.036 199.995  1.00  0.00           H  
ATOM   2516  HB2 ASP P 155     177.015 240.338 200.298  1.00  0.00           H  
ATOM   2517  N   GLU P 156     175.992 239.576 197.631  1.00 51.51           N  
ATOM   2518  CA  GLU P 156     175.212 238.636 196.825  1.00 51.51           C  
ATOM   2519  C   GLU P 156     175.451 238.848 195.339  1.00 51.51           C  
ATOM   2520  O   GLU P 156     175.644 237.862 194.637  1.00 51.51           O  
ATOM   2521  CB  GLU P 156     173.709 238.644 197.161  1.00 51.51           C  
ATOM   2522  CG  GLU P 156     172.857 237.612 196.383  1.00 51.51           C  
ATOM   2523  CD  GLU P 156     172.112 238.163 195.151  1.00 51.51           C  
ATOM   2524  OE1 GLU P 156     172.756 238.450 194.121  1.00 51.51           O  
ATOM   2525  OE2 GLU P 156     170.869 238.247 195.227  1.00 51.51           O1-
ATOM   2526  H   GLU P 156     175.477 240.267 198.159  1.00  0.00           H  
ATOM   2527  HA  GLU P 156     175.576 237.638 197.078  1.00  0.00           H  
ATOM   2528  HB3 GLU P 156     173.289 239.626 197.005  1.00  0.00           H  
ATOM   2529  HB2 GLU P 156     173.592 238.440 198.225  1.00  0.00           H  
ATOM   2530  HG3 GLU P 156     172.121 237.193 197.072  1.00  0.00           H  
ATOM   2531  HG2 GLU P 156     173.467 236.762 196.077  1.00  0.00           H  
ATOM   2532  N   ASN P 157     175.454 240.113 194.888  1.00 17.05           N  
ATOM   2533  CA  ASN P 157     175.760 240.431 193.499  1.00 17.05           C  
ATOM   2534  C   ASN P 157     177.182 239.978 193.130  1.00 17.05           C  
ATOM   2535  O   ASN P 157     177.409 239.610 191.989  1.00 17.05           O  
ATOM   2536  CB  ASN P 157     175.596 241.933 193.242  1.00 17.05           C  
ATOM   2537  CG  ASN P 157     174.238 242.559 193.395  1.00 17.05           C  
ATOM   2538  OD1 ASN P 157     174.119 243.555 194.104  1.00 17.05           O  
ATOM   2539  ND2 ASN P 157     173.242 242.029 192.694  1.00 17.05           N  
ATOM   2540  H   ASN P 157     175.284 240.883 195.520  1.00  0.00           H  
ATOM   2541  HA  ASN P 157     175.044 239.885 192.882  1.00  0.00           H  
ATOM   2542  HB3 ASN P 157     175.934 242.148 192.232  1.00  0.00           H  
ATOM   2543  HB2 ASN P 157     176.127 242.505 193.987  1.00  0.00           H  
ATOM   2544 HD22 ASN P 157     172.318 242.432 192.744  1.00  0.00           H  
ATOM   2545 HD21 ASN P 157     173.392 241.210 192.123  1.00  0.00           H  
ATOM   2546  N   LEU P 158     178.110 239.976 194.105  1.00 87.14           N  
ATOM   2547  CA  LEU P 158     179.462 239.474 193.954  1.00 87.14           C  
ATOM   2548  C   LEU P 158     179.377 237.988 193.717  1.00 87.14           C  
ATOM   2549  O   LEU P 158     179.934 237.489 192.760  1.00 87.14           O  
ATOM   2550  CB  LEU P 158     180.352 239.811 195.177  1.00 87.14           C  
ATOM   2551  CG  LEU P 158     181.865 239.574 195.029  1.00 87.14           C  
ATOM   2552  CD1 LEU P 158     182.282 238.124 194.721  1.00 87.14           C  
ATOM   2553  CD2 LEU P 158     182.419 240.579 194.048  1.00 87.14           C  
ATOM   2554  H   LEU P 158     177.860 240.316 195.025  1.00  0.00           H  
ATOM   2555  HA  LEU P 158     179.852 239.941 193.070  1.00  0.00           H  
ATOM   2556  HB3 LEU P 158     180.068 239.238 196.049  1.00  0.00           H  
ATOM   2557  HB2 LEU P 158     180.183 240.852 195.452  1.00  0.00           H  
ATOM   2558  HG  LEU P 158     182.296 239.797 196.003  1.00  0.00           H  
ATOM   2559 HD11 LEU P 158     183.261 237.893 195.129  1.00  0.00           H  
ATOM   2560 HD12 LEU P 158     181.595 237.403 195.162  1.00  0.00           H  
ATOM   2561 HD13 LEU P 158     182.325 237.938 193.652  1.00  0.00           H  
ATOM   2562 HD21 LEU P 158     183.075 240.128 193.313  1.00  0.00           H  
ATOM   2563 HD22 LEU P 158     181.603 241.019 193.503  1.00  0.00           H  
ATOM   2564 HD23 LEU P 158     182.914 241.398 194.567  1.00  0.00           H  
ATOM   2565  N   LEU P 159     178.639 237.309 194.586  1.00 83.86           N  
ATOM   2566  CA  LEU P 159     178.453 235.882 194.527  1.00 83.86           C  
ATOM   2567  C   LEU P 159     177.726 235.412 193.260  1.00 83.86           C  
ATOM   2568  O   LEU P 159     178.066 234.325 192.818  1.00 83.86           O  
ATOM   2569  CB  LEU P 159     177.737 235.414 195.808  1.00 83.86           C  
ATOM   2570  CG  LEU P 159     178.646 235.167 197.033  1.00 83.86           C  
ATOM   2571  CD1 LEU P 159     179.633 234.033 196.757  1.00 83.86           C  
ATOM   2572  CD2 LEU P 159     179.379 236.389 197.611  1.00 83.86           C  
ATOM   2573  H   LEU P 159     178.198 237.795 195.357  1.00  0.00           H  
ATOM   2574  HA  LEU P 159     179.446 235.433 194.485  1.00  0.00           H  
ATOM   2575  HB3 LEU P 159     177.211 234.479 195.607  1.00  0.00           H  
ATOM   2576  HB2 LEU P 159     176.951 236.116 196.079  1.00  0.00           H  
ATOM   2577  HG  LEU P 159     177.988 234.805 197.825  1.00  0.00           H  
ATOM   2578 HD11 LEU P 159     179.996 233.591 197.686  1.00  0.00           H  
ATOM   2579 HD12 LEU P 159     179.173 233.233 196.175  1.00  0.00           H  
ATOM   2580 HD13 LEU P 159     180.481 234.394 196.182  1.00  0.00           H  
ATOM   2581 HD21 LEU P 159     180.250 236.079 198.189  1.00  0.00           H  
ATOM   2582 HD22 LEU P 159     179.754 237.068 196.852  1.00  0.00           H  
ATOM   2583 HD23 LEU P 159     178.740 236.932 198.307  1.00  0.00           H  
ATOM   2584  N   LYS P 160     176.782 236.191 192.700  1.00 59.49           N  
ATOM   2585  CA  LYS P 160     176.003 235.812 191.515  1.00 59.49           C  
ATOM   2586  C   LYS P 160     176.507 236.426 190.201  1.00 59.49           C  
ATOM   2587  O   LYS P 160     176.682 235.686 189.236  1.00 59.49           O  
ATOM   2588  CB  LYS P 160     174.517 236.165 191.687  1.00 59.49           C  
ATOM   2589  CG  LYS P 160     173.764 235.245 192.654  1.00 59.49           C  
ATOM   2590  CD  LYS P 160     172.248 235.458 192.555  1.00 59.49           C  
ATOM   2591  CE  LYS P 160     171.459 234.683 193.617  1.00 59.49           C  
ATOM   2592  NZ  LYS P 160     170.042 235.085 193.628  1.00 59.49           N1+
ATOM   2593  H   LYS P 160     176.533 237.066 193.145  1.00  0.00           H  
ATOM   2594  HA  LYS P 160     176.046 234.728 191.393  1.00  0.00           H  
ATOM   2595  HB3 LYS P 160     174.023 236.075 190.717  1.00  0.00           H  
ATOM   2596  HB2 LYS P 160     174.403 237.208 191.986  1.00  0.00           H  
ATOM   2597  HG3 LYS P 160     174.102 235.442 193.672  1.00  0.00           H  
ATOM   2598  HG2 LYS P 160     173.999 234.200 192.444  1.00  0.00           H  
ATOM   2599  HD3 LYS P 160     171.918 235.130 191.568  1.00  0.00           H  
ATOM   2600  HD2 LYS P 160     172.014 236.520 192.592  1.00  0.00           H  
ATOM   2601  HE3 LYS P 160     171.870 234.881 194.608  1.00  0.00           H  
ATOM   2602  HE2 LYS P 160     171.535 233.609 193.443  1.00  0.00           H  
ATOM   2603  HZ1 LYS P 160     169.985 236.074 193.836  1.00  0.00           H  
ATOM   2604  HZ2 LYS P 160     169.629 234.906 192.724  1.00  0.00           H  
ATOM   2605  HZ3 LYS P 160     169.546 234.566 194.338  1.00  0.00           H  
ATOM   2606  N   MET P 161     176.666 237.756 190.131  1.00 54.08           N  
ATOM   2607  CA  MET P 161     177.034 238.452 188.891  1.00 54.08           C  
ATOM   2608  C   MET P 161     178.482 238.201 188.514  1.00 54.08           C  
ATOM   2609  O   MET P 161     178.747 237.574 187.490  1.00 54.08           O  
ATOM   2610  CB  MET P 161     176.807 239.967 188.961  1.00 54.08           C  
ATOM   2611  CG  MET P 161     175.355 240.376 189.192  1.00 54.08           C  
ATOM   2612  SD  MET P 161     175.129 242.170 189.281  1.00 54.08           S  
ATOM   2613  CE  MET P 161     175.764 242.665 187.654  1.00 54.08           C  
ATOM   2614  H   MET P 161     176.554 238.331 190.956  1.00  0.00           H  
ATOM   2615  HA  MET P 161     176.406 238.065 188.086  1.00  0.00           H  
ATOM   2616  HB3 MET P 161     177.128 240.381 188.006  1.00  0.00           H  
ATOM   2617  HB2 MET P 161     177.442 240.449 189.701  1.00  0.00           H  
ATOM   2618  HG3 MET P 161     174.985 239.945 190.123  1.00  0.00           H  
ATOM   2619  HG2 MET P 161     174.725 239.987 188.392  1.00  0.00           H  
ATOM   2620  HE1 MET P 161     175.518 243.710 187.466  1.00  0.00           H  
ATOM   2621  HE2 MET P 161     176.848 242.565 187.609  1.00  0.00           H  
ATOM   2622  HE3 MET P 161     175.316 242.060 186.865  1.00  0.00           H  
ATOM   2623  N   VAL P 162     179.393 238.642 189.385  1.00166.48           N  
ATOM   2624  CA  VAL P 162     180.784 238.253 189.289  1.00166.48           C  
ATOM   2625  C   VAL P 162     180.952 236.985 190.134  1.00166.48           C  
ATOM   2626  O   VAL P 162     181.852 236.882 190.959  1.00166.48           O  
ATOM   2627  CB  VAL P 162     181.700 239.425 189.687  1.00166.48           C  
ATOM   2628  CG1 VAL P 162     181.520 239.878 191.115  1.00166.48           C  
ATOM   2629  CG2 VAL P 162     183.171 239.195 189.373  1.00166.48           C  
ATOM   2630  H   VAL P 162     179.108 239.130 190.223  1.00  0.00           H  
ATOM   2631  HA  VAL P 162     181.045 237.982 188.265  1.00  0.00           H  
ATOM   2632  HB  VAL P 162     181.411 240.274 189.065  1.00  0.00           H  
ATOM   2633 HG11 VAL P 162     182.295 240.600 191.336  1.00  0.00           H  
ATOM   2634 HG12 VAL P 162     180.552 240.363 191.201  1.00  0.00           H  
ATOM   2635 HG13 VAL P 162     181.613 239.093 191.852  1.00  0.00           H  
ATOM   2636 HG21 VAL P 162     183.791 240.047 189.656  1.00  0.00           H  
ATOM   2637 HG22 VAL P 162     183.533 238.331 189.910  1.00  0.00           H  
ATOM   2638 HG23 VAL P 162     183.313 239.026 188.306  1.00  0.00           H  
ATOM   2639  N   ARG P 163     180.029 236.023 189.931  1.00 78.07           N  
ATOM   2640  CA  ARG P 163     180.108 234.676 190.472  1.00 78.07           C  
ATOM   2641  C   ARG P 163     181.365 234.022 189.970  1.00 78.07           C  
ATOM   2642  O   ARG P 163     181.915 234.462 188.956  1.00 78.07           O  
ATOM   2643  CB  ARG P 163     178.921 233.803 190.022  1.00 78.07           C  
ATOM   2644  CG  ARG P 163     178.962 232.347 190.514  1.00 78.07           C  
ATOM   2645  CD  ARG P 163     177.689 231.578 190.225  1.00 78.07           C  
ATOM   2646  NE  ARG P 163     177.810 230.207 190.750  1.00 78.07           N  
ATOM   2647  CZ  ARG P 163     177.500 229.058 190.125  1.00 78.07           C  
ATOM   2648  NH1 ARG P 163     177.037 229.031 188.867  1.00 78.07           N  
ATOM   2649  NH2 ARG P 163     177.649 227.904 190.788  1.00 78.07           N1+
ATOM   2650  H   ARG P 163     179.299 236.180 189.251  1.00  0.00           H  
ATOM   2651  HA  ARG P 163     180.164 234.741 191.558  1.00  0.00           H  
ATOM   2652  HB3 ARG P 163     178.823 233.820 188.935  1.00  0.00           H  
ATOM   2653  HB2 ARG P 163     178.014 234.212 190.423  1.00  0.00           H  
ATOM   2654  HG3 ARG P 163     179.189 232.315 191.580  1.00  0.00           H  
ATOM   2655  HG2 ARG P 163     179.749 231.796 190.001  1.00  0.00           H  
ATOM   2656  HD3 ARG P 163     177.503 231.593 189.152  1.00  0.00           H  
ATOM   2657  HD2 ARG P 163     176.835 232.066 190.696  1.00  0.00           H  
ATOM   2658  HE  ARG P 163     178.144 230.147 191.701  1.00  0.00           H  
ATOM   2659 HH12 ARG P 163     176.809 228.157 188.416  1.00  0.00           H  
ATOM   2660 HH11 ARG P 163     176.936 229.895 188.352  1.00  0.00           H  
ATOM   2661 HH22 ARG P 163     177.417 227.027 190.346  1.00  0.00           H  
ATOM   2662 HH21 ARG P 163     178.004 227.899 191.733  1.00  0.00           H  
ATOM   2663  N   ASP P 164     181.783 232.981 190.710  1.00 71.67           N  
ATOM   2664  CA  ASP P 164     183.002 232.218 190.485  1.00 71.67           C  
ATOM   2665  C   ASP P 164     184.146 233.228 190.418  1.00 71.67           C  
ATOM   2666  O   ASP P 164     184.930 233.195 189.472  1.00 71.67           O  
ATOM   2667  CB  ASP P 164     182.942 231.222 189.283  1.00 71.67           C  
ATOM   2668  CG  ASP P 164     182.553 231.762 187.888  1.00 71.67           C  
ATOM   2669  OD1 ASP P 164     181.333 231.883 187.630  1.00 71.67           O  
ATOM   2670  OD2 ASP P 164     183.473 232.174 187.147  1.00 71.67           O1-
ATOM   2671  H   ASP P 164     181.237 232.706 191.512  1.00  0.00           H  
ATOM   2672  HA  ASP P 164     183.163 231.627 191.388  1.00  0.00           H  
ATOM   2673  HB3 ASP P 164     182.220 230.443 189.533  1.00  0.00           H  
ATOM   2674  HB2 ASP P 164     183.895 230.695 189.203  1.00  0.00           H  
ATOM   2675  N   ASN P 165     184.070 234.189 191.368  1.00 69.94           N  
ATOM   2676  CA  ASN P 165     184.611 235.534 191.310  1.00 69.94           C  
ATOM   2677  C   ASN P 165     185.979 235.533 190.657  1.00 69.94           C  
ATOM   2678  O   ASN P 165     186.887 234.951 191.246  1.00 69.94           O  
ATOM   2679  CB  ASN P 165     184.595 236.140 192.717  1.00 69.94           C  
ATOM   2680  CG  ASN P 165     185.075 237.587 192.708  1.00 69.94           C  
ATOM   2681  OD1 ASN P 165     184.476 238.465 192.100  1.00 69.94           O  
ATOM   2682  ND2 ASN P 165     186.193 237.838 193.366  1.00 69.94           N  
ATOM   2683  H   ASN P 165     183.370 234.062 192.084  1.00  0.00           H  
ATOM   2684  HA  ASN P 165     183.933 236.110 190.726  1.00  0.00           H  
ATOM   2685  HB3 ASN P 165     185.206 235.543 193.397  1.00  0.00           H  
ATOM   2686  HB2 ASN P 165     183.582 236.116 193.113  1.00  0.00           H  
ATOM   2687 HD22 ASN P 165     186.560 238.779 193.388  1.00  0.00           H  
ATOM   2688 HD21 ASN P 165     186.714 237.101 193.827  1.00  0.00           H  
ATOM   2689  N   PRO P 166     186.064 236.043 189.407  1.00 67.90           N  
ATOM   2690  CA  PRO P 166     187.276 235.891 188.603  1.00 67.90           C  
ATOM   2691  C   PRO P 166     188.519 236.617 189.107  1.00 67.90           C  
ATOM   2692  O   PRO P 166     189.487 236.632 188.355  1.00 67.90           O  
ATOM   2693  CB  PRO P 166     186.884 236.406 187.206  1.00 67.90           C  
ATOM   2694  CG  PRO P 166     185.380 236.290 187.154  1.00 67.90           C  
ATOM   2695  CD  PRO P 166     185.006 236.621 188.576  1.00 67.90           C  
ATOM   2696  HA  PRO P 166     187.498 234.824 188.539  1.00  0.00           H  
ATOM   2697  HB3 PRO P 166     187.357 235.829 186.410  1.00  0.00           H  
ATOM   2698  HB2 PRO P 166     187.174 237.450 187.071  1.00  0.00           H  
ATOM   2699  HG3 PRO P 166     185.090 235.263 186.927  1.00  0.00           H  
ATOM   2700  HG2 PRO P 166     184.921 236.947 186.415  1.00  0.00           H  
ATOM   2701  HD2 PRO P 166     185.108 237.695 188.692  1.00  0.00           H  
ATOM   2702  HD3 PRO P 166     183.980 236.301 188.741  1.00  0.00           H  
ATOM   2703  N   LEU P 167     188.496 237.205 190.313  1.00 97.85           N  
ATOM   2704  CA  LEU P 167     189.608 237.943 190.883  1.00 97.85           C  
ATOM   2705  C   LEU P 167     190.743 236.992 191.198  1.00 97.85           C  
ATOM   2706  O   LEU P 167     190.865 236.485 192.309  1.00 97.85           O  
ATOM   2707  CB  LEU P 167     189.168 238.700 192.126  1.00 97.85           C  
ATOM   2708  CG  LEU P 167     188.330 239.938 191.817  1.00 97.85           C  
ATOM   2709  CD1 LEU P 167     189.147 241.091 191.290  1.00 97.85           C  
ATOM   2710  CD2 LEU P 167     187.037 239.776 191.004  1.00 97.85           C  
ATOM   2711  H   LEU P 167     187.675 237.121 190.895  1.00  0.00           H  
ATOM   2712  HA  LEU P 167     189.960 238.657 190.136  1.00  0.00           H  
ATOM   2713  HB3 LEU P 167     190.041 239.025 192.696  1.00  0.00           H  
ATOM   2714  HB2 LEU P 167     188.638 238.025 192.788  1.00  0.00           H  
ATOM   2715  HG  LEU P 167     188.032 240.196 192.796  1.00  0.00           H  
ATOM   2716 HD11 LEU P 167     188.687 241.592 190.443  1.00  0.00           H  
ATOM   2717 HD12 LEU P 167     189.282 241.846 192.065  1.00  0.00           H  
ATOM   2718 HD13 LEU P 167     190.110 240.718 190.964  1.00  0.00           H  
ATOM   2719 HD21 LEU P 167     187.147 240.128 189.979  1.00  0.00           H  
ATOM   2720 HD22 LEU P 167     186.704 238.752 190.916  1.00  0.00           H  
ATOM   2721 HD23 LEU P 167     186.220 240.345 191.448  1.00  0.00           H  
ATOM   2722  N   TYR P 168     191.544 236.773 190.162  1.00 39.07           N  
ATOM   2723  CA  TYR P 168     192.744 236.007 190.248  1.00 39.07           C  
ATOM   2724  C   TYR P 168     193.846 237.015 190.492  1.00 39.07           C  
ATOM   2725  O   TYR P 168     194.110 237.888 189.665  1.00 39.07           O  
ATOM   2726  CB  TYR P 168     192.984 235.192 188.977  1.00 39.07           C  
ATOM   2727  CG  TYR P 168     194.196 234.309 189.166  1.00 39.07           C  
ATOM   2728  CD1 TYR P 168     195.489 234.815 188.915  1.00 39.07           C  
ATOM   2729  CD2 TYR P 168     194.037 233.017 189.701  1.00 39.07           C  
ATOM   2730  CE1 TYR P 168     196.619 234.038 189.215  1.00 39.07           C  
ATOM   2731  CE2 TYR P 168     195.169 232.235 189.988  1.00 39.07           C  
ATOM   2732  CZ  TYR P 168     196.459 232.747 189.750  1.00 39.07           C  
ATOM   2733  OH  TYR P 168     197.556 231.989 190.034  1.00 39.07           O  
ATOM   2734  H   TYR P 168     191.333 237.184 189.262  1.00  0.00           H  
ATOM   2735  HA  TYR P 168     192.687 235.303 191.082  1.00  0.00           H  
ATOM   2736  HB3 TYR P 168     193.120 235.836 188.107  1.00  0.00           H  
ATOM   2737  HB2 TYR P 168     192.116 234.566 188.764  1.00  0.00           H  
ATOM   2738  HD1 TYR P 168     195.618 235.811 188.518  1.00  0.00           H  
ATOM   2739  HD2 TYR P 168     193.051 232.633 189.920  1.00  0.00           H  
ATOM   2740  HE1 TYR P 168     197.606 234.438 189.034  1.00  0.00           H  
ATOM   2741  HE2 TYR P 168     195.047 231.246 190.404  1.00  0.00           H  
ATOM   2742  HH  TYR P 168     198.380 232.419 189.795  1.00  0.00           H  
ATOM   2743  N   ILE P 169     194.476 236.820 191.634  1.00 86.09           N  
ATOM   2744  CA  ILE P 169     195.695 237.485 192.004  1.00 86.09           C  
ATOM   2745  C   ILE P 169     196.762 236.386 192.069  1.00 86.09           C  
ATOM   2746  O   ILE P 169     196.434 235.208 192.193  1.00 86.09           O  
ATOM   2747  CB  ILE P 169     195.461 238.223 193.339  1.00 86.09           C  
ATOM   2748  CG1 ILE P 169     194.862 237.380 194.468  1.00 86.09           C  
ATOM   2749  CG2 ILE P 169     194.555 239.438 193.112  1.00 86.09           C  
ATOM   2750  CD1 ILE P 169     195.786 236.384 195.103  1.00 86.09           C  
ATOM   2751  H   ILE P 169     194.213 236.042 192.226  1.00  0.00           H  
ATOM   2752  HA  ILE P 169     196.014 238.203 191.245  1.00  0.00           H  
ATOM   2753  HB  ILE P 169     196.393 238.647 193.670  1.00  0.00           H  
ATOM   2754 HG13 ILE P 169     193.951 236.880 194.143  1.00  0.00           H  
ATOM   2755 HG12 ILE P 169     194.603 238.072 195.268  1.00  0.00           H  
ATOM   2756 HG21 ILE P 169     194.484 240.054 194.008  1.00  0.00           H  
ATOM   2757 HG22 ILE P 169     194.943 240.070 192.312  1.00  0.00           H  
ATOM   2758 HG23 ILE P 169     193.544 239.134 192.837  1.00  0.00           H  
ATOM   2759 HD11 ILE P 169     195.359 236.123 196.059  1.00  0.00           H  
ATOM   2760 HD12 ILE P 169     195.933 235.465 194.553  1.00  0.00           H  
ATOM   2761 HD13 ILE P 169     196.748 236.854 195.254  1.00  0.00           H  
ATOM   2762  N   ARG P 170     198.041 236.737 191.910  1.00 56.17           N  
ATOM   2763  CA  ARG P 170     199.105 235.728 191.948  1.00 56.17           C  
ATOM   2764  C   ARG P 170     199.173 235.059 193.336  1.00 56.17           C  
ATOM   2765  O   ARG P 170     198.737 235.651 194.321  1.00 56.17           O  
ATOM   2766  CB  ARG P 170     200.431 236.377 191.500  1.00 56.17           C  
ATOM   2767  CG  ARG P 170     201.101 237.228 192.584  1.00 56.17           C  
ATOM   2768  CD  ARG P 170     202.265 238.147 192.209  1.00 56.17           C  
ATOM   2769  NE  ARG P 170     201.832 239.297 191.398  1.00 56.17           N  
ATOM   2770  CZ  ARG P 170     201.780 239.367 190.056  1.00 56.17           C  
ATOM   2771  NH1 ARG P 170     202.147 238.346 189.266  1.00 56.17           N  
ATOM   2772  NH2 ARG P 170     201.349 240.498 189.486  1.00 56.17           N1+
ATOM   2773  H   ARG P 170     198.309 237.704 191.804  1.00  0.00           H  
ATOM   2774  HA  ARG P 170     198.853 234.960 191.212  1.00  0.00           H  
ATOM   2775  HB3 ARG P 170     200.235 236.966 190.606  1.00  0.00           H  
ATOM   2776  HB2 ARG P 170     201.130 235.596 191.200  1.00  0.00           H  
ATOM   2777  HG3 ARG P 170     201.424 236.593 193.399  1.00  0.00           H  
ATOM   2778  HG2 ARG P 170     200.321 237.865 192.946  1.00  0.00           H  
ATOM   2779  HD3 ARG P 170     203.002 237.578 191.643  1.00  0.00           H  
ATOM   2780  HD2 ARG P 170     202.790 238.489 193.101  1.00  0.00           H  
ATOM   2781  HE  ARG P 170     201.516 240.100 191.924  1.00  0.00           H  
ATOM   2782 HH12 ARG P 170     202.093 238.428 188.261  1.00  0.00           H  
ATOM   2783 HH11 ARG P 170     202.486 237.488 189.675  1.00  0.00           H  
ATOM   2784 HH22 ARG P 170     201.299 240.581 188.480  1.00  0.00           H  
ATOM   2785 HH21 ARG P 170     201.048 241.277 190.054  1.00  0.00           H  
ATOM   2786  N   SER P 171     199.731 233.845 193.404  1.00 16.94           N  
ATOM   2787  CA  SER P 171     199.928 233.134 194.670  1.00 16.94           C  
ATOM   2788  C   SER P 171     200.831 233.892 195.656  1.00 16.94           C  
ATOM   2789  O   SER P 171     200.618 233.798 196.859  1.00 16.94           O  
ATOM   2790  CB  SER P 171     200.483 231.730 194.385  1.00 16.94           C  
ATOM   2791  OG  SER P 171     201.823 231.786 193.931  1.00 16.94           O  
ATOM   2792  H   SER P 171     200.072 233.385 192.572  1.00  0.00           H  
ATOM   2793  HA  SER P 171     198.948 233.021 195.139  1.00  0.00           H  
ATOM   2794  HB3 SER P 171     199.869 231.214 193.645  1.00  0.00           H  
ATOM   2795  HB2 SER P 171     200.455 231.125 195.292  1.00  0.00           H  
ATOM   2796  HG  SER P 171     202.131 230.890 193.772  1.00  0.00           H  
ATOM   2797  N   HIS P 172     201.808 234.656 195.144  1.00 18.05           N  
ATOM   2798  CA  HIS P 172     202.639 235.510 195.980  1.00 18.05           C  
ATOM   2799  C   HIS P 172     201.831 236.662 196.586  1.00 18.05           C  
ATOM   2800  O   HIS P 172     201.954 236.915 197.784  1.00 18.05           O  
ATOM   2801  CB  HIS P 172     203.850 236.029 195.193  1.00 18.05           C  
ATOM   2802  CG  HIS P 172     204.853 236.710 196.084  1.00 18.05           C  
ATOM   2803  ND1 HIS P 172     204.831 238.064 196.384  1.00 18.05           N  
ATOM   2804  CD2 HIS P 172     205.913 236.189 196.786  1.00 18.05           C  
ATOM   2805  CE1 HIS P 172     205.832 238.289 197.240  1.00 18.05           C  
ATOM   2806  NE2 HIS P 172     206.529 237.197 197.525  1.00 18.05           N  
ATOM   2807  H   HIS P 172     201.954 234.692 194.146  1.00  0.00           H  
ATOM   2808  HA  HIS P 172     203.020 234.897 196.799  1.00  0.00           H  
ATOM   2809  HB3 HIS P 172     203.553 236.716 194.403  1.00  0.00           H  
ATOM   2810  HB2 HIS P 172     204.356 235.197 194.702  1.00  0.00           H  
ATOM   2811  HD1 HIS P 172     204.168 238.749 196.051  1.00  0.00           H  
ATOM   2812  HD2 HIS P 172     206.267 235.170 196.833  1.00  0.00           H  
ATOM   2813  HE1 HIS P 172     206.052 239.260 197.659  1.00  0.00           H  
ATOM   2814  N   SER P 173     201.003 237.320 195.758  1.00 22.34           N  
ATOM   2815  CA  SER P 173     200.158 238.417 196.196  1.00 22.34           C  
ATOM   2816  C   SER P 173     199.020 237.957 197.110  1.00 22.34           C  
ATOM   2817  O   SER P 173     198.617 238.742 197.954  1.00 22.34           O  
ATOM   2818  CB  SER P 173     199.636 239.261 195.027  1.00 22.34           C  
ATOM   2819  OG  SER P 173     198.614 238.594 194.333  1.00 22.34           O  
ATOM   2820  H   SER P 173     200.906 237.036 194.795  1.00  0.00           H  
ATOM   2821  HA  SER P 173     200.819 239.071 196.759  1.00  0.00           H  
ATOM   2822  HB3 SER P 173     200.445 239.549 194.356  1.00  0.00           H  
ATOM   2823  HB2 SER P 173     199.217 240.193 195.406  1.00  0.00           H  
ATOM   2824  HG  SER P 173     197.845 238.524 194.905  1.00  0.00           H  
ATOM   2825  N   LYS P 174     198.521 236.713 196.987  1.00 49.99           N  
ATOM   2826  CA  LYS P 174     197.453 236.225 197.869  1.00 49.99           C  
ATOM   2827  C   LYS P 174     197.921 236.260 199.318  1.00 49.99           C  
ATOM   2828  O   LYS P 174     197.178 236.716 200.182  1.00 49.99           O  
ATOM   2829  CB  LYS P 174     196.969 234.800 197.486  1.00 49.99           C  
ATOM   2830  CG  LYS P 174     197.628 233.617 198.197  1.00 49.99           C  
ATOM   2831  CD  LYS P 174     197.046 232.270 197.820  1.00 49.99           C  
ATOM   2832  CE  LYS P 174     197.986 231.149 198.274  1.00 49.99           C  
ATOM   2833  NZ  LYS P 174     197.309 229.845 198.243  1.00 49.99           N1+
ATOM   2834  H   LYS P 174     198.844 236.094 196.255  1.00  0.00           H  
ATOM   2835  HA  LYS P 174     196.608 236.913 197.789  1.00  0.00           H  
ATOM   2836  HB3 LYS P 174     197.049 234.631 196.414  1.00  0.00           H  
ATOM   2837  HB2 LYS P 174     195.908 234.735 197.732  1.00  0.00           H  
ATOM   2838  HG3 LYS P 174     197.495 233.691 199.277  1.00  0.00           H  
ATOM   2839  HG2 LYS P 174     198.692 233.618 198.039  1.00  0.00           H  
ATOM   2840  HD3 LYS P 174     196.864 232.211 196.745  1.00  0.00           H  
ATOM   2841  HD2 LYS P 174     196.071 232.170 198.303  1.00  0.00           H  
ATOM   2842  HE3 LYS P 174     198.328 231.322 199.295  1.00  0.00           H  
ATOM   2843  HE2 LYS P 174     198.869 231.117 197.636  1.00  0.00           H  
ATOM   2844  HZ1 LYS P 174     196.974 229.661 197.307  1.00  0.00           H  
ATOM   2845  HZ2 LYS P 174     197.954 229.120 198.520  1.00  0.00           H  
ATOM   2846  HZ3 LYS P 174     196.524 229.858 198.878  1.00  0.00           H  
ATOM   2847  N   ALA P 175     199.166 235.792 199.516  1.00 18.86           N  
ATOM   2848  CA  ALA P 175     199.808 235.694 200.806  1.00 18.86           C  
ATOM   2849  C   ALA P 175     199.966 237.073 201.437  1.00 18.86           C  
ATOM   2850  O   ALA P 175     199.564 237.224 202.588  1.00 18.86           O  
ATOM   2851  CB  ALA P 175     201.155 234.973 200.671  1.00 18.86           C  
ATOM   2852  H   ALA P 175     199.702 235.466 198.724  1.00  0.00           H  
ATOM   2853  HA  ALA P 175     199.166 235.092 201.452  1.00  0.00           H  
ATOM   2854  HB1 ALA P 175     201.640 234.861 201.641  1.00  0.00           H  
ATOM   2855  HB2 ALA P 175     201.023 233.974 200.254  1.00  0.00           H  
ATOM   2856  HB3 ALA P 175     201.843 235.513 200.020  1.00  0.00           H  
ATOM   2857  N   VAL P 176     200.469 238.058 200.663  1.00 75.21           N  
ATOM   2858  CA  VAL P 176     200.648 239.418 201.168  1.00 75.21           C  
ATOM   2859  C   VAL P 176     199.319 240.128 201.473  1.00 75.21           C  
ATOM   2860  O   VAL P 176     199.242 240.822 202.486  1.00 75.21           O  
ATOM   2861  CB  VAL P 176     201.527 240.336 200.278  1.00 75.21           C  
ATOM   2862  CG1 VAL P 176     200.849 240.919 199.034  1.00 75.21           C  
ATOM   2863  CG2 VAL P 176     202.085 241.516 201.092  1.00 75.21           C  
ATOM   2864  H   VAL P 176     200.754 237.872 199.711  1.00  0.00           H  
ATOM   2865  HA  VAL P 176     201.198 239.307 202.101  1.00  0.00           H  
ATOM   2866  HB  VAL P 176     202.372 239.736 199.937  1.00  0.00           H  
ATOM   2867 HG11 VAL P 176     201.584 241.384 198.376  1.00  0.00           H  
ATOM   2868 HG12 VAL P 176     200.363 240.151 198.471  1.00  0.00           H  
ATOM   2869 HG13 VAL P 176     200.121 241.689 199.288  1.00  0.00           H  
ATOM   2870 HG21 VAL P 176     202.788 242.100 200.497  1.00  0.00           H  
ATOM   2871 HG22 VAL P 176     201.303 242.198 201.429  1.00  0.00           H  
ATOM   2872 HG23 VAL P 176     202.624 241.169 201.974  1.00  0.00           H  
ATOM   2873  N   LEU P 177     198.288 239.931 200.631  1.00 77.90           N  
ATOM   2874  CA  LEU P 177     196.974 240.512 200.879  1.00 77.90           C  
ATOM   2875  C   LEU P 177     196.364 239.895 202.132  1.00 77.90           C  
ATOM   2876  O   LEU P 177     196.096 240.644 203.061  1.00 77.90           O  
ATOM   2877  CB  LEU P 177     196.015 240.380 199.676  1.00 77.90           C  
ATOM   2878  CG  LEU P 177     196.121 241.482 198.597  1.00 77.90           C  
ATOM   2879  CD1 LEU P 177     195.982 242.908 199.164  1.00 77.90           C  
ATOM   2880  CD2 LEU P 177     197.355 241.369 197.700  1.00 77.90           C  
ATOM   2881  H   LEU P 177     198.394 239.356 199.804  1.00  0.00           H  
ATOM   2882  HA  LEU P 177     197.125 241.570 201.094  1.00  0.00           H  
ATOM   2883  HB3 LEU P 177     194.987 240.417 200.043  1.00  0.00           H  
ATOM   2884  HB2 LEU P 177     196.114 239.394 199.219  1.00  0.00           H  
ATOM   2885  HG  LEU P 177     195.261 241.334 197.942  1.00  0.00           H  
ATOM   2886 HD11 LEU P 177     195.365 243.524 198.510  1.00  0.00           H  
ATOM   2887 HD12 LEU P 177     195.508 242.914 200.146  1.00  0.00           H  
ATOM   2888 HD13 LEU P 177     196.949 243.402 199.263  1.00  0.00           H  
ATOM   2889 HD21 LEU P 177     197.545 242.305 197.172  1.00  0.00           H  
ATOM   2890 HD22 LEU P 177     198.246 241.149 198.271  1.00  0.00           H  
ATOM   2891 HD23 LEU P 177     197.212 240.604 196.937  1.00  0.00           H  
ATOM   2892  N   ARG P 178     196.230 238.560 202.177  1.00 71.34           N  
ATOM   2893  CA  ARG P 178     195.628 237.854 203.305  1.00 71.34           C  
ATOM   2894  C   ARG P 178     196.289 238.163 204.653  1.00 71.34           C  
ATOM   2895  O   ARG P 178     195.561 238.357 205.625  1.00 71.34           O  
ATOM   2896  CB  ARG P 178     195.623 236.338 203.070  1.00 71.34           C  
ATOM   2897  CG  ARG P 178     194.773 235.593 204.122  1.00 71.34           C  
ATOM   2898  CD  ARG P 178     194.815 234.072 203.990  1.00 71.34           C  
ATOM   2899  NE  ARG P 178     196.114 233.525 204.422  1.00 71.34           N  
ATOM   2900  CZ  ARG P 178     196.503 232.242 204.328  1.00 71.34           C  
ATOM   2901  NH1 ARG P 178     195.707 231.305 203.790  1.00 71.34           N  
ATOM   2902  NH2 ARG P 178     197.712 231.891 204.785  1.00 71.34           N1+
ATOM   2903  H   ARG P 178     196.519 237.992 201.390  1.00  0.00           H  
ATOM   2904  HA  ARG P 178     194.590 238.190 203.354  1.00  0.00           H  
ATOM   2905  HB3 ARG P 178     196.648 235.964 203.065  1.00  0.00           H  
ATOM   2906  HB2 ARG P 178     195.229 236.119 202.078  1.00  0.00           H  
ATOM   2907  HG3 ARG P 178     193.745 235.952 204.137  1.00  0.00           H  
ATOM   2908  HG2 ARG P 178     195.160 235.822 205.115  1.00  0.00           H  
ATOM   2909  HD3 ARG P 178     194.728 233.826 202.931  1.00  0.00           H  
ATOM   2910  HD2 ARG P 178     193.966 233.603 204.490  1.00  0.00           H  
ATOM   2911  HE  ARG P 178     196.748 234.190 204.840  1.00  0.00           H  
ATOM   2912 HH12 ARG P 178     196.000 230.340 203.745  1.00  0.00           H  
ATOM   2913 HH11 ARG P 178     194.789 231.561 203.455  1.00  0.00           H  
ATOM   2914 HH22 ARG P 178     198.022 230.931 204.732  1.00  0.00           H  
ATOM   2915 HH21 ARG P 178     198.320 232.581 205.201  1.00  0.00           H  
ATOM   2916  N   THR P 179     197.632 238.219 204.693  1.00 81.87           N  
ATOM   2917  CA  THR P 179     198.347 238.527 205.930  1.00 81.87           C  
ATOM   2918  C   THR P 179     198.058 239.957 206.421  1.00 81.87           C  
ATOM   2919  O   THR P 179     197.845 240.135 207.620  1.00 81.87           O  
ATOM   2920  CB  THR P 179     199.880 238.310 205.835  1.00 81.87           C  
ATOM   2921  OG1 THR P 179     200.462 238.401 207.118  1.00 81.87           O  
ATOM   2922  CG2 THR P 179     200.641 239.317 204.967  1.00 81.87           C  
ATOM   2923  H   THR P 179     198.186 238.051 203.863  1.00  0.00           H  
ATOM   2924  HA  THR P 179     197.971 237.840 206.691  1.00  0.00           H  
ATOM   2925  HB  THR P 179     200.069 237.304 205.457  1.00  0.00           H  
ATOM   2926  HG1 THR P 179     200.348 239.297 207.445  1.00  0.00           H  
ATOM   2927 HG21 THR P 179     201.691 239.038 204.876  1.00  0.00           H  
ATOM   2928 HG22 THR P 179     200.218 239.289 203.981  1.00  0.00           H  
ATOM   2929 HG23 THR P 179     200.607 240.341 205.340  1.00  0.00           H  
ATOM   2930  N   SER P 180     198.002 240.924 205.485  1.00 21.08           N  
ATOM   2931  CA  SER P 180     197.648 242.310 205.779  1.00 21.08           C  
ATOM   2932  C   SER P 180     196.189 242.438 206.225  1.00 21.08           C  
ATOM   2933  O   SER P 180     195.945 243.167 207.180  1.00 21.08           O  
ATOM   2934  CB  SER P 180     198.000 243.239 204.598  1.00 21.08           C  
ATOM   2935  OG  SER P 180     197.060 243.197 203.542  1.00 21.08           O  
ATOM   2936  H   SER P 180     198.173 240.700 204.515  1.00  0.00           H  
ATOM   2937  HA  SER P 180     198.276 242.619 206.617  1.00  0.00           H  
ATOM   2938  HB3 SER P 180     198.993 243.014 204.208  1.00  0.00           H  
ATOM   2939  HB2 SER P 180     198.035 244.270 204.953  1.00  0.00           H  
ATOM   2940  HG  SER P 180     196.999 242.293 203.217  1.00  0.00           H  
ATOM   2941  N   ILE P 181     195.270 241.685 205.589  1.00 69.34           N  
ATOM   2942  CA  ILE P 181     193.860 241.637 205.968  1.00 69.34           C  
ATOM   2943  C   ILE P 181     193.686 241.107 207.397  1.00 69.34           C  
ATOM   2944  O   ILE P 181     192.935 241.715 208.157  1.00 69.34           O  
ATOM   2945  CB  ILE P 181     192.976 240.766 205.019  1.00 69.34           C  
ATOM   2946  CG1 ILE P 181     192.923 241.271 203.561  1.00 69.34           C  
ATOM   2947  CG2 ILE P 181     191.523 240.615 205.518  1.00 69.34           C  
ATOM   2948  CD1 ILE P 181     192.581 242.753 203.391  1.00 69.34           C  
ATOM   2949  H   ILE P 181     195.547 241.114 204.801  1.00  0.00           H  
ATOM   2950  HA  ILE P 181     193.486 242.662 205.956  1.00  0.00           H  
ATOM   2951  HB  ILE P 181     193.402 239.763 204.977  1.00  0.00           H  
ATOM   2952 HG13 ILE P 181     192.210 240.674 202.991  1.00  0.00           H  
ATOM   2953 HG12 ILE P 181     193.856 241.098 203.055  1.00  0.00           H  
ATOM   2954 HG21 ILE P 181     190.891 240.124 204.777  1.00  0.00           H  
ATOM   2955 HG22 ILE P 181     191.477 239.995 206.404  1.00  0.00           H  
ATOM   2956 HG23 ILE P 181     191.069 241.578 205.754  1.00  0.00           H  
ATOM   2957 HD11 ILE P 181     192.279 242.963 202.365  1.00  0.00           H  
ATOM   2958 HD12 ILE P 181     191.764 243.064 204.042  1.00  0.00           H  
ATOM   2959 HD13 ILE P 181     193.444 243.383 203.612  1.00  0.00           H  
ATOM   2960  N   HIS P 182     194.403 240.021 207.745  1.00 23.65           N  
ATOM   2961  CA  HIS P 182     194.356 239.428 209.078  1.00 23.65           C  
ATOM   2962  C   HIS P 182     194.757 240.420 210.171  1.00 23.65           C  
ATOM   2963  O   HIS P 182     194.046 240.526 211.168  1.00 23.65           O  
ATOM   2964  CB  HIS P 182     195.214 238.155 209.169  1.00 23.65           C  
ATOM   2965  CG  HIS P 182     194.924 237.378 210.430  1.00 23.65           C  
ATOM   2966  ND1 HIS P 182     195.586 237.567 211.634  1.00 23.65           N  
ATOM   2967  CD2 HIS P 182     193.972 236.417 210.680  1.00 23.65           C  
ATOM   2968  CE1 HIS P 182     195.009 236.761 212.531  1.00 23.65           C  
ATOM   2969  NE2 HIS P 182     194.023 236.035 212.020  1.00 23.65           N  
ATOM   2970  H   HIS P 182     194.996 239.567 207.062  1.00  0.00           H  
ATOM   2971  HA  HIS P 182     193.317 239.141 209.250  1.00  0.00           H  
ATOM   2972  HB3 HIS P 182     196.279 238.388 209.120  1.00  0.00           H  
ATOM   2973  HB2 HIS P 182     195.001 237.504 208.319  1.00  0.00           H  
ATOM   2974  HD1 HIS P 182     196.341 238.215 211.811  1.00  0.00           H  
ATOM   2975  HD2 HIS P 182     193.238 235.995 210.009  1.00  0.00           H  
ATOM   2976  HE1 HIS P 182     195.313 236.707 213.567  1.00  0.00           H  
ATOM   2977  N   SER P 183     195.862 241.144 209.945  1.00 24.21           N  
ATOM   2978  CA  SER P 183     196.360 242.139 210.882  1.00 24.21           C  
ATOM   2979  C   SER P 183     195.422 243.349 211.016  1.00 24.21           C  
ATOM   2980  O   SER P 183     195.214 243.805 212.138  1.00 24.21           O  
ATOM   2981  CB  SER P 183     197.790 242.536 210.490  1.00 24.21           C  
ATOM   2982  OG  SER P 183     198.346 243.403 211.454  1.00 24.21           O  
ATOM   2983  H   SER P 183     196.391 241.013 209.093  1.00  0.00           H  
ATOM   2984  HA  SER P 183     196.415 241.662 211.863  1.00  0.00           H  
ATOM   2985  HB3 SER P 183     197.807 243.020 209.512  1.00  0.00           H  
ATOM   2986  HB2 SER P 183     198.424 241.652 210.418  1.00  0.00           H  
ATOM   2987  HG  SER P 183     198.027 244.293 211.265  1.00  0.00           H  
ATOM   2988  N   ASP P 184     194.856 243.828 209.893  1.00 27.44           N  
ATOM   2989  CA  ASP P 184     193.910 244.950 209.866  1.00 27.44           C  
ATOM   2990  C   ASP P 184     192.638 244.636 210.620  1.00 27.44           C  
ATOM   2991  O   ASP P 184     192.257 245.400 211.496  1.00 27.44           O  
ATOM   2992  CB  ASP P 184     193.491 245.399 208.452  1.00 27.44           C  
ATOM   2993  CG  ASP P 184     194.639 245.874 207.576  1.00 27.44           C  
ATOM   2994  OD1 ASP P 184     195.652 246.331 208.127  1.00 27.44           O  
ATOM   2995  OD2 ASP P 184     194.458 245.873 206.347  1.00 27.44           O1-
ATOM   2996  H   ASP P 184     195.091 243.420 208.996  1.00  0.00           H  
ATOM   2997  HA  ASP P 184     194.381 245.794 210.377  1.00  0.00           H  
ATOM   2998  HB3 ASP P 184     192.771 246.216 208.517  1.00  0.00           H  
ATOM   2999  HB2 ASP P 184     192.998 244.576 207.930  1.00  0.00           H  
ATOM   3000  N   SER P 185     192.017 243.505 210.279  1.00 15.27           N  
ATOM   3001  CA  SER P 185     190.810 243.037 210.930  1.00 15.27           C  
ATOM   3002  C   SER P 185     191.023 242.833 212.437  1.00 15.27           C  
ATOM   3003  O   SER P 185     190.138 243.204 213.201  1.00 15.27           O  
ATOM   3004  CB  SER P 185     190.331 241.773 210.209  1.00 15.27           C  
ATOM   3005  OG  SER P 185     191.166 240.680 210.536  1.00 15.27           O  
ATOM   3006  H   SER P 185     192.392 242.924 209.540  1.00  0.00           H  
ATOM   3007  HA  SER P 185     190.048 243.808 210.795  1.00  0.00           H  
ATOM   3008  HB3 SER P 185     190.337 241.917 209.128  1.00  0.00           H  
ATOM   3009  HB2 SER P 185     189.298 241.551 210.472  1.00  0.00           H  
ATOM   3010  HG  SER P 185     191.996 240.775 210.059  1.00  0.00           H  
ATOM   3011  N   HIS P 186     192.183 242.274 212.837  1.00 20.57           N  
ATOM   3012  CA  HIS P 186     192.556 242.099 214.238  1.00 20.57           C  
ATOM   3013  C   HIS P 186     192.664 243.443 214.958  1.00 20.57           C  
ATOM   3014  O   HIS P 186     192.184 243.573 216.082  1.00 20.57           O  
ATOM   3015  CB  HIS P 186     193.875 241.313 214.367  1.00 20.57           C  
ATOM   3016  CG  HIS P 186     194.236 241.013 215.801  1.00 20.57           C  
ATOM   3017  ND1 HIS P 186     194.846 241.928 216.648  1.00 20.57           N  
ATOM   3018  CD2 HIS P 186     194.019 239.891 216.566  1.00 20.57           C  
ATOM   3019  CE1 HIS P 186     194.933 241.353 217.850  1.00 20.57           C  
ATOM   3020  NE2 HIS P 186     194.457 240.115 217.872  1.00 20.57           N  
ATOM   3021  H   HIS P 186     192.854 241.960 212.148  1.00  0.00           H  
ATOM   3022  HA  HIS P 186     191.766 241.518 214.718  1.00  0.00           H  
ATOM   3023  HB3 HIS P 186     194.699 241.849 213.898  1.00  0.00           H  
ATOM   3024  HB2 HIS P 186     193.787 240.362 213.840  1.00  0.00           H  
ATOM   3025  HD1 HIS P 186     195.130 242.868 216.414  1.00  0.00           H  
ATOM   3026  HD2 HIS P 186     193.555 238.957 216.288  1.00  0.00           H  
ATOM   3027  HE1 HIS P 186     195.352 241.845 218.716  1.00  0.00           H  
ATOM   3028  N   PHE P 187     193.282 244.417 214.279  1.00 34.31           N  
ATOM   3029  CA  PHE P 187     193.405 245.785 214.739  1.00 34.31           C  
ATOM   3030  C   PHE P 187     192.040 246.449 214.976  1.00 34.31           C  
ATOM   3031  O   PHE P 187     191.827 247.022 216.042  1.00 34.31           O  
ATOM   3032  CB  PHE P 187     194.304 246.559 213.761  1.00 34.31           C  
ATOM   3033  CG  PHE P 187     194.443 248.015 214.096  1.00 34.31           C  
ATOM   3034  CD1 PHE P 187     195.336 248.382 215.116  1.00 34.31           C  
ATOM   3035  CD2 PHE P 187     193.559 248.969 213.555  1.00 34.31           C  
ATOM   3036  CE1 PHE P 187     195.385 249.697 215.531  1.00 34.31           C  
ATOM   3037  CE2 PHE P 187     193.647 250.289 213.962  1.00 34.31           C  
ATOM   3038  CZ  PHE P 187     194.572 250.645 214.930  1.00 34.31           C  
ATOM   3039  H   PHE P 187     193.669 244.219 213.365  1.00  0.00           H  
ATOM   3040  HA  PHE P 187     193.917 245.758 215.703  1.00  0.00           H  
ATOM   3041  HB3 PHE P 187     193.969 246.483 212.733  1.00  0.00           H  
ATOM   3042  HB2 PHE P 187     195.302 246.119 213.773  1.00  0.00           H  
ATOM   3043  HD1 PHE P 187     195.972 247.645 215.583  1.00  0.00           H  
ATOM   3044  HD2 PHE P 187     192.827 248.674 212.818  1.00  0.00           H  
ATOM   3045  HE1 PHE P 187     196.068 249.976 216.316  1.00  0.00           H  
ATOM   3046  HE2 PHE P 187     192.990 251.033 213.536  1.00  0.00           H  
ATOM   3047  HZ  PHE P 187     194.618 251.666 215.256  1.00  0.00           H  
ATOM   3048  N   LEU P 188     191.126 246.310 214.002  1.00 26.29           N  
ATOM   3049  CA  LEU P 188     189.744 246.778 214.101  1.00 26.29           C  
ATOM   3050  C   LEU P 188     188.970 246.085 215.222  1.00 26.29           C  
ATOM   3051  O   LEU P 188     188.201 246.754 215.909  1.00 26.29           O  
ATOM   3052  CB  LEU P 188     188.995 246.558 212.770  1.00 26.29           C  
ATOM   3053  CG  LEU P 188     189.556 247.362 211.591  1.00 26.29           C  
ATOM   3054  CD1 LEU P 188     188.798 247.075 210.290  1.00 26.29           C  
ATOM   3055  CD2 LEU P 188     189.623 248.850 211.889  1.00 26.29           C  
ATOM   3056  H   LEU P 188     191.382 245.835 213.145  1.00  0.00           H  
ATOM   3057  HA  LEU P 188     189.767 247.842 214.342  1.00  0.00           H  
ATOM   3058  HB3 LEU P 188     187.945 246.828 212.897  1.00  0.00           H  
ATOM   3059  HB2 LEU P 188     188.999 245.497 212.517  1.00  0.00           H  
ATOM   3060  HG  LEU P 188     190.577 247.049 211.417  1.00  0.00           H  
ATOM   3061 HD11 LEU P 188     189.487 247.065 209.447  1.00  0.00           H  
ATOM   3062 HD12 LEU P 188     188.326 246.096 210.319  1.00  0.00           H  
ATOM   3063 HD13 LEU P 188     188.025 247.816 210.083  1.00  0.00           H  
ATOM   3064 HD21 LEU P 188     189.496 249.409 210.969  1.00  0.00           H  
ATOM   3065 HD22 LEU P 188     188.852 249.171 212.589  1.00  0.00           H  
ATOM   3066 HD23 LEU P 188     190.596 249.101 212.309  1.00  0.00           H  
ATOM   3067  N   SER P 189     189.208 244.775 215.403  1.00 17.08           N  
ATOM   3068  CA  SER P 189     188.581 243.963 216.445  1.00 17.08           C  
ATOM   3069  C   SER P 189     188.929 244.455 217.842  1.00 17.08           C  
ATOM   3070  O   SER P 189     188.029 244.512 218.678  1.00 17.08           O  
ATOM   3071  CB  SER P 189     189.005 242.494 216.359  1.00 17.08           C  
ATOM   3072  OG  SER P 189     188.526 241.945 215.175  1.00 17.08           O  
ATOM   3073  H   SER P 189     189.850 244.295 214.785  1.00  0.00           H  
ATOM   3074  HA  SER P 189     187.497 244.028 216.321  1.00  0.00           H  
ATOM   3075  HB3 SER P 189     188.571 241.922 217.180  1.00  0.00           H  
ATOM   3076  HB2 SER P 189     190.081 242.353 216.416  1.00  0.00           H  
ATOM   3077  HG  SER P 189     188.998 242.353 214.442  1.00  0.00           H  
ATOM   3078  N   SER P 190     190.205 244.835 218.054  1.00 23.34           N  
ATOM   3079  CA  SER P 190     190.680 245.390 219.321  1.00 23.34           C  
ATOM   3080  C   SER P 190     189.887 246.642 219.725  1.00 23.34           C  
ATOM   3081  O   SER P 190     189.512 246.774 220.887  1.00 23.34           O  
ATOM   3082  CB  SER P 190     192.205 245.647 219.264  1.00 23.34           C  
ATOM   3083  OG  SER P 190     192.563 246.892 218.690  1.00 23.34           O  
ATOM   3084  H   SER P 190     190.885 244.746 217.311  1.00  0.00           H  
ATOM   3085  HA  SER P 190     190.505 244.621 220.076  1.00  0.00           H  
ATOM   3086  HB3 SER P 190     192.714 244.845 218.728  1.00  0.00           H  
ATOM   3087  HB2 SER P 190     192.607 245.638 220.277  1.00  0.00           H  
ATOM   3088  HG  SER P 190     192.333 246.885 217.753  1.00  0.00           H  
ATOM   3089  N   HIS P 191     189.607 247.491 218.724  1.00 58.98           N  
ATOM   3090  CA  HIS P 191     188.862 248.734 218.852  1.00 58.98           C  
ATOM   3091  C   HIS P 191     187.357 248.567 218.995  1.00 58.98           C  
ATOM   3092  O   HIS P 191     186.712 249.571 219.288  1.00 58.98           O  
ATOM   3093  CB  HIS P 191     189.150 249.622 217.634  1.00 58.98           C  
ATOM   3094  CG  HIS P 191     190.537 250.174 217.603  1.00 58.98           C  
ATOM   3095  ND1 HIS P 191     191.033 250.843 216.487  1.00 58.98           N  
ATOM   3096  CD2 HIS P 191     191.483 250.191 218.606  1.00 58.98           C  
ATOM   3097  CE1 HIS P 191     192.215 251.285 216.875  1.00 58.98           C  
ATOM   3098  NE2 HIS P 191     192.545 250.898 218.102  1.00 58.98           N  
ATOM   3099  H   HIS P 191     189.935 247.272 217.794  1.00  0.00           H  
ATOM   3100  HA  HIS P 191     189.186 249.249 219.758  1.00  0.00           H  
ATOM   3101  HB3 HIS P 191     188.485 250.485 217.614  1.00  0.00           H  
ATOM   3102  HB2 HIS P 191     188.975 249.078 216.707  1.00  0.00           H  
ATOM   3103  HD2 HIS P 191     191.480 249.794 219.610  1.00  0.00           H  
ATOM   3104  HE1 HIS P 191     192.813 251.955 216.281  1.00  0.00           H  
ATOM   3105  HE2 HIS P 191     193.395 251.136 218.593  1.00  0.00           H  
ATOM   3106  N   LEU P 192     186.815 247.353 218.772  1.00129.05           N  
ATOM   3107  CA  LEU P 192     185.373 247.076 218.789  1.00129.05           C  
ATOM   3108  C   LEU P 192     184.690 247.685 217.539  1.00129.05           C  
ATOM   3109  O   LEU P 192     183.478 247.873 217.524  1.00129.05           O  
ATOM   3110  CB  LEU P 192     184.791 247.556 220.157  1.00129.05           C  
ATOM   3111  CG  LEU P 192     183.525 246.901 220.742  1.00129.05           C  
ATOM   3112  CD1 LEU P 192     183.369 247.368 222.197  1.00129.05           C  
ATOM   3113  CD2 LEU P 192     182.214 247.237 220.012  1.00129.05           C  
ATOM   3114  H   LEU P 192     187.418 246.571 218.553  1.00  0.00           H  
ATOM   3115  HA  LEU P 192     185.268 245.993 218.725  1.00  0.00           H  
ATOM   3116  HB3 LEU P 192     184.636 248.633 220.163  1.00  0.00           H  
ATOM   3117  HB2 LEU P 192     185.574 247.385 220.898  1.00  0.00           H  
ATOM   3118  HG  LEU P 192     183.680 245.825 220.778  1.00  0.00           H  
ATOM   3119 HD11 LEU P 192     182.601 246.793 222.714  1.00  0.00           H  
ATOM   3120 HD12 LEU P 192     184.292 247.242 222.764  1.00  0.00           H  
ATOM   3121 HD13 LEU P 192     183.100 248.424 222.249  1.00  0.00           H  
ATOM   3122 HD21 LEU P 192     181.349 247.076 220.656  1.00  0.00           H  
ATOM   3123 HD22 LEU P 192     182.205 248.289 219.738  1.00  0.00           H  
ATOM   3124 HD23 LEU P 192     182.033 246.673 219.108  1.00  0.00           H  
ATOM   3125  N   ILE P 193     185.471 248.020 216.501  1.00 47.46           N  
ATOM   3126  CA  ILE P 193     184.958 248.608 215.271  1.00 47.46           C  
ATOM   3127  C   ILE P 193     184.354 247.537 214.385  1.00 47.46           C  
ATOM   3128  O   ILE P 193     184.936 246.460 214.268  1.00 47.46           O  
ATOM   3129  CB  ILE P 193     186.064 249.319 214.475  1.00 47.46           C  
ATOM   3130  CG1 ILE P 193     186.428 250.610 215.216  1.00 47.46           C  
ATOM   3131  CG2 ILE P 193     185.719 249.590 212.994  1.00 47.46           C  
ATOM   3132  CD1 ILE P 193     187.745 251.186 214.744  1.00 47.46           C  
ATOM   3133  H   ILE P 193     186.464 247.834 216.534  1.00  0.00           H  
ATOM   3134  HA  ILE P 193     184.187 249.336 215.526  1.00  0.00           H  
ATOM   3135  HB  ILE P 193     186.946 248.677 214.481  1.00  0.00           H  
ATOM   3136 HG13 ILE P 193     186.493 250.443 216.291  1.00  0.00           H  
ATOM   3137 HG12 ILE P 193     185.640 251.350 215.072  1.00  0.00           H  
ATOM   3138 HG21 ILE P 193     186.488 250.183 212.505  1.00  0.00           H  
ATOM   3139 HG22 ILE P 193     185.702 248.668 212.421  1.00  0.00           H  
ATOM   3140 HG23 ILE P 193     184.751 250.078 212.884  1.00  0.00           H  
ATOM   3141 HD11 ILE P 193     188.082 251.970 215.423  1.00  0.00           H  
ATOM   3142 HD12 ILE P 193     188.530 250.432 214.681  1.00  0.00           H  
ATOM   3143 HD13 ILE P 193     187.599 251.621 213.761  1.00  0.00           H  
ATOM   3144  N   ILE P 194     183.206 247.887 213.790  1.00115.25           N  
ATOM   3145  CA  ILE P 194     182.378 246.990 213.008  1.00115.25           C  
ATOM   3146  C   ILE P 194     181.698 247.707 211.853  1.00115.25           C  
ATOM   3147  O   ILE P 194     181.909 248.908 211.689  1.00115.25           O  
ATOM   3148  CB  ILE P 194     181.381 246.245 213.958  1.00115.25           C  
ATOM   3149  CG1 ILE P 194     182.163 245.321 214.882  1.00115.25           C  
ATOM   3150  CG2 ILE P 194     180.238 245.418 213.336  1.00115.25           C  
ATOM   3151  CD1 ILE P 194     182.988 244.319 214.082  1.00115.25           C  
ATOM   3152  H   ILE P 194     182.837 248.820 213.917  1.00  0.00           H  
ATOM   3153  HA  ILE P 194     183.048 246.348 212.452  1.00  0.00           H  
ATOM   3154  HB  ILE P 194     180.907 246.996 214.593  1.00  0.00           H  
ATOM   3155 HG13 ILE P 194     181.452 244.785 215.511  1.00  0.00           H  
ATOM   3156 HG12 ILE P 194     182.773 245.864 215.598  1.00  0.00           H  
ATOM   3157 HG21 ILE P 194     179.728 244.802 214.077  1.00  0.00           H  
ATOM   3158 HG22 ILE P 194     179.467 246.054 212.900  1.00  0.00           H  
ATOM   3159 HG23 ILE P 194     180.623 244.764 212.570  1.00  0.00           H  
ATOM   3160 HD11 ILE P 194     183.931 244.055 214.556  1.00  0.00           H  
ATOM   3161 HD12 ILE P 194     182.301 243.495 214.053  1.00  0.00           H  
ATOM   3162 HD13 ILE P 194     183.203 244.499 213.037  1.00  0.00           H  
ATOM   3163  N   ASP P 195     180.961 246.936 211.033  1.00 63.45           N  
ATOM   3164  CA  ASP P 195     180.150 247.349 209.886  1.00 63.45           C  
ATOM   3165  C   ASP P 195     180.980 248.061 208.807  1.00 63.45           C  
ATOM   3166  O   ASP P 195     180.445 248.855 208.035  1.00 63.45           O  
ATOM   3167  CB  ASP P 195     178.825 248.080 210.247  1.00 63.45           C  
ATOM   3168  CG  ASP P 195     178.938 249.367 211.082  1.00 63.45           C  
ATOM   3169  OD1 ASP P 195     178.979 249.252 212.328  1.00 63.45           O  
ATOM   3170  OD2 ASP P 195     179.087 250.444 210.464  1.00 63.45           O1-
ATOM   3171  H   ASP P 195     180.899 245.953 211.252  1.00  0.00           H  
ATOM   3172  HA  ASP P 195     179.850 246.412 209.418  1.00  0.00           H  
ATOM   3173  HB3 ASP P 195     178.207 247.384 210.815  1.00  0.00           H  
ATOM   3174  HB2 ASP P 195     178.247 248.283 209.344  1.00  0.00           H  
ATOM   3175  N   TYR P 196     182.277 247.730 208.770  1.00 46.00           N  
ATOM   3176  CA  TYR P 196     183.210 248.149 207.747  1.00 46.00           C  
ATOM   3177  C   TYR P 196     183.177 247.115 206.626  1.00 46.00           C  
ATOM   3178  O   TYR P 196     183.071 245.916 206.887  1.00 46.00           O  
ATOM   3179  CB  TYR P 196     184.614 248.310 208.358  1.00 46.00           C  
ATOM   3180  CG  TYR P 196     185.159 247.064 209.001  1.00 46.00           C  
ATOM   3181  CD1 TYR P 196     185.780 246.068 208.220  1.00 46.00           C  
ATOM   3182  CD2 TYR P 196     185.004 246.884 210.384  1.00 46.00           C  
ATOM   3183  CE1 TYR P 196     186.224 244.882 208.824  1.00 46.00           C  
ATOM   3184  CE2 TYR P 196     185.466 245.705 210.989  1.00 46.00           C  
ATOM   3185  CZ  TYR P 196     186.073 244.705 210.211  1.00 46.00           C  
ATOM   3186  OH  TYR P 196     186.535 243.572 210.809  1.00 46.00           O  
ATOM   3187  H   TYR P 196     182.636 247.074 209.447  1.00  0.00           H  
ATOM   3188  HA  TYR P 196     182.904 249.111 207.360  1.00  0.00           H  
ATOM   3189  HB3 TYR P 196     184.611 249.118 209.091  1.00  0.00           H  
ATOM   3190  HB2 TYR P 196     185.342 248.594 207.606  1.00  0.00           H  
ATOM   3191  HD1 TYR P 196     185.896 246.194 207.154  1.00  0.00           H  
ATOM   3192  HD2 TYR P 196     184.508 247.640 210.972  1.00  0.00           H  
ATOM   3193  HE1 TYR P 196     186.696 244.117 208.227  1.00  0.00           H  
ATOM   3194  HE2 TYR P 196     185.348 245.556 212.049  1.00  0.00           H  
ATOM   3195  HH  TYR P 196     186.410 243.578 211.761  1.00  0.00           H  
ATOM   3196  N   SER P 197     183.298 247.594 205.395  1.00 31.52           N  
ATOM   3197  CA  SER P 197     183.322 246.745 204.218  1.00 31.52           C  
ATOM   3198  C   SER P 197     184.647 246.930 203.485  1.00 31.52           C  
ATOM   3199  O   SER P 197     185.357 247.910 203.708  1.00 31.52           O  
ATOM   3200  CB  SER P 197     182.101 247.089 203.355  1.00 31.52           C  
ATOM   3201  OG  SER P 197     182.153 248.444 202.978  1.00 31.52           O  
ATOM   3202  H   SER P 197     183.396 248.587 205.233  1.00  0.00           H  
ATOM   3203  HA  SER P 197     183.242 245.691 204.482  1.00  0.00           H  
ATOM   3204  HB3 SER P 197     181.176 246.902 203.899  1.00  0.00           H  
ATOM   3205  HB2 SER P 197     182.070 246.479 202.452  1.00  0.00           H  
ATOM   3206  HG  SER P 197     181.432 248.636 202.365  1.00  0.00           H  
ATOM   3207  N   LEU P 198     184.942 245.963 202.611  1.00 30.32           N  
ATOM   3208  CA  LEU P 198     186.047 246.048 201.683  1.00 30.32           C  
ATOM   3209  C   LEU P 198     185.502 246.624 200.389  1.00 30.32           C  
ATOM   3210  O   LEU P 198     184.694 245.979 199.720  1.00 30.32           O  
ATOM   3211  CB  LEU P 198     186.665 244.661 201.427  1.00 30.32           C  
ATOM   3212  CG  LEU P 198     188.069 244.751 200.809  1.00 30.32           C  
ATOM   3213  CD1 LEU P 198     189.104 245.352 201.777  1.00 30.32           C  
ATOM   3214  CD2 LEU P 198     188.542 243.382 200.328  1.00 30.32           C  
ATOM   3215  H   LEU P 198     184.317 245.174 202.495  1.00  0.00           H  
ATOM   3216  HA  LEU P 198     186.807 246.720 202.081  1.00  0.00           H  
ATOM   3217  HB3 LEU P 198     186.020 244.081 200.766  1.00  0.00           H  
ATOM   3218  HB2 LEU P 198     186.706 244.061 202.325  1.00  0.00           H  
ATOM   3219  HG  LEU P 198     187.990 245.409 199.946  1.00  0.00           H  
ATOM   3220 HD11 LEU P 198     189.653 246.151 201.297  1.00  0.00           H  
ATOM   3221 HD12 LEU P 198     188.655 245.752 202.683  1.00  0.00           H  
ATOM   3222 HD13 LEU P 198     189.843 244.622 202.108  1.00  0.00           H  
ATOM   3223 HD21 LEU P 198     189.621 243.251 200.387  1.00  0.00           H  
ATOM   3224 HD22 LEU P 198     188.135 242.625 200.981  1.00  0.00           H  
ATOM   3225 HD23 LEU P 198     188.234 243.186 199.301  1.00  0.00           H  
ATOM   3226  N   LEU P 199     185.987 247.815 200.040  1.00 78.41           N  
ATOM   3227  CA  LEU P 199     185.749 248.371 198.725  1.00 78.41           C  
ATOM   3228  C   LEU P 199     186.691 247.653 197.768  1.00 78.41           C  
ATOM   3229  O   LEU P 199     187.882 247.568 198.063  1.00 78.41           O  
ATOM   3230  CB  LEU P 199     185.944 249.888 198.802  1.00 78.41           C  
ATOM   3231  CG  LEU P 199     185.758 250.694 197.492  1.00 78.41           C  
ATOM   3232  CD1 LEU P 199     185.679 252.197 197.831  1.00 78.41           C  
ATOM   3233  CD2 LEU P 199     186.801 250.418 196.381  1.00 78.41           C  
ATOM   3234  H   LEU P 199     186.669 248.286 200.620  1.00  0.00           H  
ATOM   3235  HA  LEU P 199     184.714 248.188 198.445  1.00  0.00           H  
ATOM   3236  HB3 LEU P 199     186.889 250.105 199.287  1.00  0.00           H  
ATOM   3237  HB2 LEU P 199     185.195 250.245 199.510  1.00  0.00           H  
ATOM   3238  HG  LEU P 199     184.785 250.410 197.088  1.00  0.00           H  
ATOM   3239 HD11 LEU P 199     186.500 252.779 197.412  1.00  0.00           H  
ATOM   3240 HD12 LEU P 199     184.745 252.622 197.468  1.00  0.00           H  
ATOM   3241 HD13 LEU P 199     185.695 252.378 198.904  1.00  0.00           H  
ATOM   3242 HD21 LEU P 199     187.231 251.328 195.966  1.00  0.00           H  
ATOM   3243 HD22 LEU P 199     187.653 249.838 196.711  1.00  0.00           H  
ATOM   3244 HD23 LEU P 199     186.352 249.862 195.561  1.00  0.00           H  
ATOM   3245  N   VAL P 200     186.150 247.169 196.649  1.00 26.37           N  
ATOM   3246  CA  VAL P 200     186.979 246.619 195.596  1.00 26.37           C  
ATOM   3247  C   VAL P 200     186.626 247.318 194.295  1.00 26.37           C  
ATOM   3248  O   VAL P 200     185.454 247.501 194.001  1.00 26.37           O  
ATOM   3249  CB  VAL P 200     186.824 245.100 195.389  1.00 26.37           C  
ATOM   3250  CG1 VAL P 200     187.817 244.606 194.319  1.00 26.37           C  
ATOM   3251  CG2 VAL P 200     186.977 244.316 196.701  1.00 26.37           C  
ATOM   3252  H   VAL P 200     185.160 247.268 196.464  1.00  0.00           H  
ATOM   3253  HA  VAL P 200     188.024 246.809 195.812  1.00  0.00           H  
ATOM   3254  HB  VAL P 200     185.837 244.864 195.021  1.00  0.00           H  
ATOM   3255 HG11 VAL P 200     188.146 243.593 194.509  1.00  0.00           H  
ATOM   3256 HG12 VAL P 200     187.399 244.661 193.313  1.00  0.00           H  
ATOM   3257 HG13 VAL P 200     188.738 245.189 194.320  1.00  0.00           H  
ATOM   3258 HG21 VAL P 200     186.864 243.245 196.533  1.00  0.00           H  
ATOM   3259 HG22 VAL P 200     187.960 244.475 197.136  1.00  0.00           H  
ATOM   3260 HG23 VAL P 200     186.227 244.601 197.439  1.00  0.00           H  
ATOM   3261  N   GLY P 201     187.653 247.682 193.540  1.00 14.30           N  
ATOM   3262  CA  GLY P 201     187.490 248.175 192.198  1.00 14.30           C  
ATOM   3263  C   GLY P 201     188.290 247.247 191.301  1.00 14.30           C  
ATOM   3264  O   GLY P 201     189.350 246.764 191.696  1.00 14.30           O  
ATOM   3265  H   GLY P 201     188.599 247.514 193.861  1.00  0.00           H  
ATOM   3266  HA3 GLY P 201     187.869 249.186 192.172  1.00  0.00           H  
ATOM   3267  HA2 GLY P 201     186.451 248.217 191.884  1.00  0.00           H  
ATOM   3268  N   ARG P 202     187.804 247.041 190.075  1.00 51.01           N  
ATOM   3269  CA  ARG P 202     188.517 246.238 189.100  1.00 51.01           C  
ATOM   3270  C   ARG P 202     188.631 246.972 187.769  1.00 51.01           C  
ATOM   3271  O   ARG P 202     187.715 247.677 187.348  1.00 51.01           O  
ATOM   3272  CB  ARG P 202     187.860 244.855 188.988  1.00 51.01           C  
ATOM   3273  CG  ARG P 202     188.497 243.942 187.938  1.00 51.01           C  
ATOM   3274  CD  ARG P 202     187.809 242.595 187.773  1.00 51.01           C  
ATOM   3275  NE  ARG P 202     188.624 241.677 186.966  1.00 51.01           N  
ATOM   3276  CZ  ARG P 202     188.180 240.658 186.209  1.00 51.01           C  
ATOM   3277  NH1 ARG P 202     186.874 240.371 186.091  1.00 51.01           N  
ATOM   3278  NH2 ARG P 202     189.075 239.904 185.558  1.00 51.01           N1+
ATOM   3279  H   ARG P 202     186.938 247.472 189.780  1.00  0.00           H  
ATOM   3280  HA  ARG P 202     189.542 246.061 189.430  1.00  0.00           H  
ATOM   3281  HB3 ARG P 202     186.824 244.977 188.744  1.00  0.00           H  
ATOM   3282  HB2 ARG P 202     187.886 244.361 189.961  1.00  0.00           H  
ATOM   3283  HG3 ARG P 202     189.576 243.858 188.049  1.00  0.00           H  
ATOM   3284  HG2 ARG P 202     188.326 244.439 186.985  1.00  0.00           H  
ATOM   3285  HD3 ARG P 202     186.931 242.788 187.158  1.00  0.00           H  
ATOM   3286  HD2 ARG P 202     187.457 242.164 188.707  1.00  0.00           H  
ATOM   3287  HE  ARG P 202     189.619 241.844 186.998  1.00  0.00           H  
ATOM   3288 HH12 ARG P 202     186.563 239.610 185.505  1.00  0.00           H  
ATOM   3289 HH11 ARG P 202     186.193 240.923 186.592  1.00  0.00           H  
ATOM   3290 HH22 ARG P 202     188.771 239.130 184.986  1.00  0.00           H  
ATOM   3291 HH21 ARG P 202     190.064 240.088 185.647  1.00  0.00           H  
ATOM   3292  N   ASP P 203     189.774 246.711 187.132  1.00 37.60           N  
ATOM   3293  CA  ASP P 203     190.103 247.042 185.756  1.00 37.60           C  
ATOM   3294  C   ASP P 203     190.100 245.733 184.968  1.00 37.60           C  
ATOM   3295  O   ASP P 203     190.375 244.680 185.534  1.00 37.60           O  
ATOM   3296  CB  ASP P 203     191.479 247.744 185.642  1.00 37.60           C  
ATOM   3297  CG  ASP P 203     191.614 249.050 186.449  1.00 37.60           C  
ATOM   3298  OD1 ASP P 203     190.582 249.599 186.889  1.00 37.60           O  
ATOM   3299  OD2 ASP P 203     192.748 249.570 186.508  1.00 37.60           O1-
ATOM   3300  H   ASP P 203     190.481 246.173 187.615  1.00  0.00           H  
ATOM   3301  HA  ASP P 203     189.334 247.690 185.330  1.00  0.00           H  
ATOM   3302  HB3 ASP P 203     191.680 247.980 184.596  1.00  0.00           H  
ATOM   3303  HB2 ASP P 203     192.267 247.071 185.972  1.00  0.00           H  
ATOM   3304  N   ASP P 204     189.770 245.800 183.680  1.00 50.84           N  
ATOM   3305  CA  ASP P 204     189.658 244.626 182.814  1.00 50.84           C  
ATOM   3306  C   ASP P 204     190.910 244.513 181.933  1.00 50.84           C  
ATOM   3307  O   ASP P 204     191.528 245.539 181.653  1.00 50.84           O  
ATOM   3308  CB  ASP P 204     188.387 244.689 181.938  1.00 50.84           C  
ATOM   3309  CG  ASP P 204     188.354 245.840 180.916  1.00 50.84           C  
ATOM   3310  OD1 ASP P 204     188.502 247.012 181.332  1.00 50.84           O  
ATOM   3311  OD2 ASP P 204     188.202 245.518 179.718  1.00 50.84           O1-
ATOM   3312  H   ASP P 204     189.553 246.688 183.245  1.00  0.00           H  
ATOM   3313  HA  ASP P 204     189.588 243.714 183.411  1.00  0.00           H  
ATOM   3314  HB3 ASP P 204     187.524 244.830 182.590  1.00  0.00           H  
ATOM   3315  HB2 ASP P 204     188.221 243.727 181.450  1.00  0.00           H  
ATOM   3316  N   THR P 205     191.192 243.273 181.490  1.00 82.96           N  
ATOM   3317  CA  THR P 205     192.334 242.760 180.710  1.00 82.96           C  
ATOM   3318  C   THR P 205     193.226 241.929 181.647  1.00 82.96           C  
ATOM   3319  O   THR P 205     192.674 241.195 182.471  1.00 82.96           O  
ATOM   3320  CB  THR P 205     193.154 243.800 179.880  1.00 82.96           C  
ATOM   3321  OG1 THR P 205     193.892 244.716 180.676  1.00 82.96           O  
ATOM   3322  CG2 THR P 205     192.326 244.531 178.813  1.00 82.96           C  
ATOM   3323  H   THR P 205     190.563 242.541 181.787  1.00  0.00           H  
ATOM   3324  HA  THR P 205     191.908 242.049 180.002  1.00  0.00           H  
ATOM   3325  HB  THR P 205     193.904 243.244 179.315  1.00  0.00           H  
ATOM   3326  HG1 THR P 205     193.258 245.268 181.147  1.00  0.00           H  
ATOM   3327 HG21 THR P 205     192.969 245.145 178.181  1.00  0.00           H  
ATOM   3328 HG22 THR P 205     191.827 243.814 178.161  1.00  0.00           H  
ATOM   3329 HG23 THR P 205     191.555 245.183 179.218  1.00  0.00           H  
ATOM   3330  N   SER P 206     194.567 242.073 181.576  1.00 59.03           N  
ATOM   3331  CA  SER P 206     195.418 241.873 182.746  1.00 59.03           C  
ATOM   3332  C   SER P 206     194.947 242.896 183.786  1.00 59.03           C  
ATOM   3333  O   SER P 206     195.230 244.089 183.663  1.00 59.03           O  
ATOM   3334  CB  SER P 206     196.915 241.995 182.387  1.00 59.03           C  
ATOM   3335  OG  SER P 206     197.309 243.308 182.035  1.00 59.03           O  
ATOM   3336  H   SER P 206     194.954 242.686 180.872  1.00  0.00           H  
ATOM   3337  HA  SER P 206     195.252 240.862 183.125  1.00  0.00           H  
ATOM   3338  HB3 SER P 206     197.162 241.323 181.565  1.00  0.00           H  
ATOM   3339  HB2 SER P 206     197.523 241.682 183.236  1.00  0.00           H  
ATOM   3340  HG  SER P 206     197.031 243.906 182.736  1.00  0.00           H  
ATOM   3341  N   ASN P 207     194.089 242.418 184.691  1.00 49.03           N  
ATOM   3342  CA  ASN P 207     193.307 243.275 185.561  1.00 49.03           C  
ATOM   3343  C   ASN P 207     194.200 243.940 186.597  1.00 49.03           C  
ATOM   3344  O   ASN P 207     195.207 243.365 187.017  1.00 49.03           O  
ATOM   3345  CB  ASN P 207     192.171 242.475 186.234  1.00 49.03           C  
ATOM   3346  CG  ASN P 207     192.659 241.278 187.044  1.00 49.03           C  
ATOM   3347  OD1 ASN P 207     193.062 240.267 186.480  1.00 49.03           O  
ATOM   3348  ND2 ASN P 207     192.645 241.387 188.367  1.00 49.03           N  
ATOM   3349  H   ASN P 207     193.868 241.431 184.713  1.00  0.00           H  
ATOM   3350  HA  ASN P 207     192.854 244.038 184.924  1.00  0.00           H  
ATOM   3351  HB3 ASN P 207     191.476 242.116 185.474  1.00  0.00           H  
ATOM   3352  HB2 ASN P 207     191.602 243.115 186.906  1.00  0.00           H  
ATOM   3353 HD22 ASN P 207     192.983 240.621 188.933  1.00  0.00           H  
ATOM   3354 HD21 ASN P 207     192.334 242.235 188.816  1.00  0.00           H  
ATOM   3355  N   GLU P 208     193.758 245.123 187.014  1.00 60.67           N  
ATOM   3356  CA  GLU P 208     194.306 245.789 188.171  1.00 60.67           C  
ATOM   3357  C   GLU P 208     193.173 245.892 189.168  1.00 60.67           C  
ATOM   3358  O   GLU P 208     192.082 246.346 188.823  1.00 60.67           O  
ATOM   3359  CB  GLU P 208     194.825 247.177 187.785  1.00 60.67           C  
ATOM   3360  CG  GLU P 208     195.672 247.849 188.881  1.00 60.67           C  
ATOM   3361  CD  GLU P 208     197.036 247.182 189.115  1.00 60.67           C  
ATOM   3362  OE1 GLU P 208     197.425 246.288 188.328  1.00 60.67           O  
ATOM   3363  OE2 GLU P 208     197.692 247.595 190.094  1.00 60.67           O1-
ATOM   3364  H   GLU P 208     192.925 245.529 186.614  1.00  0.00           H  
ATOM   3365  HA  GLU P 208     195.102 245.195 188.620  1.00  0.00           H  
ATOM   3366  HB3 GLU P 208     193.974 247.814 187.620  1.00  0.00           H  
ATOM   3367  HB2 GLU P 208     195.361 247.148 186.835  1.00  0.00           H  
ATOM   3368  HG3 GLU P 208     195.120 247.888 189.822  1.00  0.00           H  
ATOM   3369  HG2 GLU P 208     195.854 248.886 188.596  1.00  0.00           H  
ATOM   3370  N   LEU P 209     193.463 245.447 190.388  1.00 36.27           N  
ATOM   3371  CA  LEU P 209     192.503 245.457 191.469  1.00 36.27           C  
ATOM   3372  C   LEU P 209     192.924 246.540 192.429  1.00 36.27           C  
ATOM   3373  O   LEU P 209     194.108 246.667 192.739  1.00 36.27           O  
ATOM   3374  CB  LEU P 209     192.483 244.100 192.178  1.00 36.27           C  
ATOM   3375  CG  LEU P 209     192.277 242.938 191.204  1.00 36.27           C  
ATOM   3376  CD1 LEU P 209     192.258 241.622 191.986  1.00 36.27           C  
ATOM   3377  CD2 LEU P 209     191.076 243.192 190.268  1.00 36.27           C  
ATOM   3378  H   LEU P 209     194.390 245.110 190.606  1.00  0.00           H  
ATOM   3379  HA  LEU P 209     191.500 245.677 191.105  1.00  0.00           H  
ATOM   3380  HB3 LEU P 209     191.689 244.099 192.926  1.00  0.00           H  
ATOM   3381  HB2 LEU P 209     193.417 243.946 192.721  1.00  0.00           H  
ATOM   3382  HG  LEU P 209     193.163 242.879 190.571  1.00  0.00           H  
ATOM   3383 HD11 LEU P 209     192.320 240.756 191.326  1.00  0.00           H  
ATOM   3384 HD12 LEU P 209     193.122 241.589 192.645  1.00  0.00           H  
ATOM   3385 HD13 LEU P 209     191.393 241.529 192.638  1.00  0.00           H  
ATOM   3386 HD21 LEU P 209     190.740 242.305 189.745  1.00  0.00           H  
ATOM   3387 HD22 LEU P 209     190.230 243.630 190.798  1.00  0.00           H  
ATOM   3388 HD23 LEU P 209     191.343 243.880 189.471  1.00  0.00           H  
ATOM   3389  N   VAL P 210     191.929 247.277 192.900  1.00 27.97           N  
ATOM   3390  CA  VAL P 210     192.128 248.246 193.948  1.00 27.97           C  
ATOM   3391  C   VAL P 210     191.279 247.754 195.110  1.00 27.97           C  
ATOM   3392  O   VAL P 210     190.129 247.372 194.913  1.00 27.97           O  
ATOM   3393  CB  VAL P 210     191.724 249.661 193.479  1.00 27.97           C  
ATOM   3394  CG1 VAL P 210     192.520 250.075 192.234  1.00 27.97           C  
ATOM   3395  CG2 VAL P 210     190.228 249.891 193.251  1.00 27.97           C  
ATOM   3396  H   VAL P 210     190.976 247.119 192.595  1.00  0.00           H  
ATOM   3397  HA  VAL P 210     193.167 248.291 194.282  1.00  0.00           H  
ATOM   3398  HB  VAL P 210     192.064 250.359 194.233  1.00  0.00           H  
ATOM   3399 HG11 VAL P 210     192.350 251.125 191.999  1.00  0.00           H  
ATOM   3400 HG12 VAL P 210     193.591 249.942 192.388  1.00  0.00           H  
ATOM   3401 HG13 VAL P 210     192.237 249.494 191.356  1.00  0.00           H  
ATOM   3402 HG21 VAL P 210     190.036 250.955 193.169  1.00  0.00           H  
ATOM   3403 HG22 VAL P 210     189.943 249.397 192.332  1.00  0.00           H  
ATOM   3404 HG23 VAL P 210     189.576 249.566 194.055  1.00  0.00           H  
ATOM   3405  N   VAL P 211     191.870 247.741 196.305  1.00 78.24           N  
ATOM   3406  CA  VAL P 211     191.189 247.234 197.477  1.00 78.24           C  
ATOM   3407  C   VAL P 211     191.633 247.985 198.732  1.00 78.24           C  
ATOM   3408  O   VAL P 211     192.761 248.470 198.793  1.00 78.24           O  
ATOM   3409  CB  VAL P 211     191.432 245.716 197.619  1.00 78.24           C  
ATOM   3410  CG1 VAL P 211     192.874 245.340 198.003  1.00 78.24           C  
ATOM   3411  CG2 VAL P 211     190.461 245.082 198.594  1.00 78.24           C  
ATOM   3412  H   VAL P 211     192.816 248.071 196.433  1.00  0.00           H  
ATOM   3413  HA  VAL P 211     190.127 247.420 197.362  1.00  0.00           H  
ATOM   3414  HB  VAL P 211     191.227 245.268 196.646  1.00  0.00           H  
ATOM   3415 HG11 VAL P 211     193.009 244.259 197.968  1.00  0.00           H  
ATOM   3416 HG12 VAL P 211     193.594 245.776 197.310  1.00  0.00           H  
ATOM   3417 HG13 VAL P 211     193.140 245.665 199.009  1.00  0.00           H  
ATOM   3418 HG21 VAL P 211     190.450 244.004 198.440  1.00  0.00           H  
ATOM   3419 HG22 VAL P 211     190.757 245.274 199.622  1.00  0.00           H  
ATOM   3420 HG23 VAL P 211     189.458 245.459 198.422  1.00  0.00           H  
ATOM   3421  N   GLY P 212     190.722 248.070 199.704  1.00 14.96           N  
ATOM   3422  CA  GLY P 212     190.972 248.775 200.946  1.00 14.96           C  
ATOM   3423  C   GLY P 212     189.690 248.735 201.772  1.00 14.96           C  
ATOM   3424  O   GLY P 212     188.578 248.717 201.240  1.00 14.96           O  
ATOM   3425  H   GLY P 212     189.801 247.672 199.577  1.00  0.00           H  
ATOM   3426  HA3 GLY P 212     191.274 249.808 200.771  1.00  0.00           H  
ATOM   3427  HA2 GLY P 212     191.793 248.295 201.471  1.00  0.00           H  
ATOM   3428  N   ILE P 213     189.872 248.704 203.095  1.00 40.94           N  
ATOM   3429  CA  ILE P 213     188.794 248.697 204.070  1.00 40.94           C  
ATOM   3430  C   ILE P 213     188.283 250.130 204.260  1.00 40.94           C  
ATOM   3431  O   ILE P 213     189.078 251.067 204.344  1.00 40.94           O  
ATOM   3432  CB  ILE P 213     189.252 248.127 205.440  1.00 40.94           C  
ATOM   3433  CG1 ILE P 213     189.682 246.648 205.298  1.00 40.94           C  
ATOM   3434  CG2 ILE P 213     188.163 248.258 206.529  1.00 40.94           C  
ATOM   3435  CD1 ILE P 213     190.520 246.117 206.466  1.00 40.94           C  
ATOM   3436  H   ILE P 213     190.809 248.776 203.469  1.00  0.00           H  
ATOM   3437  HA  ILE P 213     187.985 248.069 203.694  1.00  0.00           H  
ATOM   3438  HB  ILE P 213     190.125 248.693 205.770  1.00  0.00           H  
ATOM   3439 HG13 ILE P 213     190.264 246.501 204.390  1.00  0.00           H  
ATOM   3440 HG12 ILE P 213     188.796 246.025 205.179  1.00  0.00           H  
ATOM   3441 HG21 ILE P 213     188.439 247.740 207.444  1.00  0.00           H  
ATOM   3442 HG22 ILE P 213     187.979 249.294 206.816  1.00  0.00           H  
ATOM   3443 HG23 ILE P 213     187.219 247.835 206.185  1.00  0.00           H  
ATOM   3444 HD11 ILE P 213     190.906 245.123 206.237  1.00  0.00           H  
ATOM   3445 HD12 ILE P 213     191.380 246.758 206.649  1.00  0.00           H  
ATOM   3446 HD13 ILE P 213     189.943 246.035 207.385  1.00  0.00           H  
ATOM   3447  N   ILE P 214     186.956 250.255 204.318  1.00 41.20           N  
ATOM   3448  CA  ILE P 214     186.248 251.520 204.459  1.00 41.20           C  
ATOM   3449  C   ILE P 214     185.167 251.393 205.535  1.00 41.20           C  
ATOM   3450  O   ILE P 214     184.931 250.296 206.030  1.00 41.20           O  
ATOM   3451  CB  ILE P 214     185.580 251.917 203.119  1.00 41.20           C  
ATOM   3452  CG1 ILE P 214     184.504 250.919 202.620  1.00 41.20           C  
ATOM   3453  CG2 ILE P 214     186.654 252.178 202.045  1.00 41.20           C  
ATOM   3454  CD1 ILE P 214     183.536 251.516 201.595  1.00 41.20           C  
ATOM   3455  H   ILE P 214     186.369 249.432 204.245  1.00  0.00           H  
ATOM   3456  HA  ILE P 214     186.927 252.313 204.781  1.00  0.00           H  
ATOM   3457  HB  ILE P 214     185.080 252.875 203.278  1.00  0.00           H  
ATOM   3458 HG13 ILE P 214     183.892 250.537 203.434  1.00  0.00           H  
ATOM   3459 HG12 ILE P 214     184.988 250.044 202.185  1.00  0.00           H  
ATOM   3460 HG21 ILE P 214     186.233 252.660 201.165  1.00  0.00           H  
ATOM   3461 HG22 ILE P 214     187.437 252.836 202.422  1.00  0.00           H  
ATOM   3462 HG23 ILE P 214     187.129 251.254 201.714  1.00  0.00           H  
ATOM   3463 HD11 ILE P 214     183.082 250.727 200.995  1.00  0.00           H  
ATOM   3464 HD12 ILE P 214     182.730 252.056 202.093  1.00  0.00           H  
ATOM   3465 HD13 ILE P 214     184.025 252.205 200.909  1.00  0.00           H  
ATOM   3466  N   ASP P 215     184.524 252.523 205.874  1.00 41.56           N  
ATOM   3467  CA  ASP P 215     183.480 252.614 206.906  1.00 41.56           C  
ATOM   3468  C   ASP P 215     184.020 252.214 208.283  1.00 41.56           C  
ATOM   3469  O   ASP P 215     183.357 251.512 209.046  1.00 41.56           O  
ATOM   3470  CB  ASP P 215     182.164 251.878 206.541  1.00 41.56           C  
ATOM   3471  CG  ASP P 215     181.483 252.350 205.252  1.00 41.56           C  
ATOM   3472  OD1 ASP P 215     181.765 253.487 204.809  1.00 41.56           O  
ATOM   3473  OD2 ASP P 215     180.596 251.604 204.786  1.00 41.56           O1-
ATOM   3474  H   ASP P 215     184.742 253.383 205.392  1.00  0.00           H  
ATOM   3475  HA  ASP P 215     183.251 253.676 207.006  1.00  0.00           H  
ATOM   3476  HB3 ASP P 215     181.436 251.970 207.349  1.00  0.00           H  
ATOM   3477  HB2 ASP P 215     182.355 250.822 206.395  1.00  0.00           H  
ATOM   3478  N   TYR P 216     185.253 252.676 208.535  1.00 52.35           N  
ATOM   3479  CA  TYR P 216     186.025 252.443 209.738  1.00 52.35           C  
ATOM   3480  C   TYR P 216     185.327 252.971 210.992  1.00 52.35           C  
ATOM   3481  O   TYR P 216     185.337 252.297 212.014  1.00 52.35           O  
ATOM   3482  CB  TYR P 216     187.415 253.088 209.547  1.00 52.35           C  
ATOM   3483  CG  TYR P 216     188.281 253.076 210.787  1.00 52.35           C  
ATOM   3484  CD1 TYR P 216     189.223 252.052 210.976  1.00 52.35           C  
ATOM   3485  CD2 TYR P 216     188.097 254.045 211.787  1.00 52.35           C  
ATOM   3486  CE1 TYR P 216     189.977 251.994 212.163  1.00 52.35           C  
ATOM   3487  CE2 TYR P 216     188.757 253.901 213.009  1.00 52.35           C  
ATOM   3488  CZ  TYR P 216     189.741 252.919 213.186  1.00 52.35           C  
ATOM   3489  OH  TYR P 216     190.409 252.819 214.367  1.00 52.35           O  
ATOM   3490  H   TYR P 216     185.714 253.219 207.821  1.00  0.00           H  
ATOM   3491  HA  TYR P 216     186.151 251.364 209.850  1.00  0.00           H  
ATOM   3492  HB3 TYR P 216     187.305 254.129 209.236  1.00  0.00           H  
ATOM   3493  HB2 TYR P 216     187.945 252.590 208.733  1.00  0.00           H  
ATOM   3494  HD1 TYR P 216     189.395 251.344 210.181  1.00  0.00           H  
ATOM   3495  HD2 TYR P 216     187.362 254.826 211.673  1.00  0.00           H  
ATOM   3496  HE1 TYR P 216     190.745 251.250 212.286  1.00  0.00           H  
ATOM   3497  HE2 TYR P 216     188.430 254.502 213.832  1.00  0.00           H  
ATOM   3498  HH  TYR P 216     190.886 251.992 214.483  1.00  0.00           H  
ATOM   3499  N   ILE P 217     184.804 254.199 210.935  1.00110.49           N  
ATOM   3500  CA  ILE P 217     184.307 254.826 212.141  1.00110.49           C  
ATOM   3501  C   ILE P 217     182.845 254.416 212.370  1.00110.49           C  
ATOM   3502  O   ILE P 217     181.901 255.053 211.902  1.00110.49           O  
ATOM   3503  CB  ILE P 217     184.533 256.347 212.130  1.00110.49           C  
ATOM   3504  CG1 ILE P 217     184.373 256.986 213.535  1.00110.49           C  
ATOM   3505  CG2 ILE P 217     183.756 257.061 211.017  1.00110.49           C  
ATOM   3506  CD1 ILE P 217     183.147 256.565 214.381  1.00110.49           C  
ATOM   3507  H   ILE P 217     184.810 254.740 210.083  1.00  0.00           H  
ATOM   3508  HA  ILE P 217     184.890 254.477 212.997  1.00  0.00           H  
ATOM   3509  HB  ILE P 217     185.583 256.486 211.871  1.00  0.00           H  
ATOM   3510 HG13 ILE P 217     184.416 258.061 213.419  1.00  0.00           H  
ATOM   3511 HG12 ILE P 217     185.263 256.730 214.109  1.00  0.00           H  
ATOM   3512 HG21 ILE P 217     184.220 258.001 210.749  1.00  0.00           H  
ATOM   3513 HG22 ILE P 217     183.716 256.476 210.099  1.00  0.00           H  
ATOM   3514 HG23 ILE P 217     182.739 257.259 211.328  1.00  0.00           H  
ATOM   3515 HD11 ILE P 217     183.043 257.055 215.338  1.00  0.00           H  
ATOM   3516 HD12 ILE P 217     182.207 256.679 213.853  1.00  0.00           H  
ATOM   3517 HD13 ILE P 217     183.248 255.530 214.698  1.00  0.00           H  
ATOM   3518  N   ARG P 218     182.719 253.387 213.207  1.00114.57           N  
ATOM   3519  CA  ARG P 218     181.501 253.034 213.897  1.00114.57           C  
ATOM   3520  C   ARG P 218     181.865 251.946 214.889  1.00114.57           C  
ATOM   3521  O   ARG P 218     182.397 250.913 214.483  1.00114.57           O  
ATOM   3522  CB  ARG P 218     180.403 252.545 212.935  1.00114.57           C  
ATOM   3523  CG  ARG P 218     179.015 252.622 213.576  1.00114.57           C  
ATOM   3524  CD  ARG P 218     178.506 254.072 213.603  1.00114.57           C  
ATOM   3525  NE  ARG P 218     177.190 254.218 214.243  1.00114.57           N  
ATOM   3526  CZ  ARG P 218     176.664 255.357 214.726  1.00114.57           C  
ATOM   3527  NH1 ARG P 218     177.389 256.473 214.862  1.00114.57           N  
ATOM   3528  NH2 ARG P 218     175.374 255.414 215.056  1.00114.57           N1+
ATOM   3529  H   ARG P 218     183.546 252.885 213.500  1.00  0.00           H  
ATOM   3530  HA  ARG P 218     181.186 253.926 214.440  1.00  0.00           H  
ATOM   3531  HB3 ARG P 218     180.620 251.528 212.606  1.00  0.00           H  
ATOM   3532  HB2 ARG P 218     180.370 253.126 212.015  1.00  0.00           H  
ATOM   3533  HG3 ARG P 218     178.965 252.149 214.558  1.00  0.00           H  
ATOM   3534  HG2 ARG P 218     178.378 252.018 212.940  1.00  0.00           H  
ATOM   3535  HD3 ARG P 218     178.330 254.383 212.573  1.00  0.00           H  
ATOM   3536  HD2 ARG P 218     179.251 254.764 213.991  1.00  0.00           H  
ATOM   3537  HE  ARG P 218     176.624 253.384 214.281  1.00  0.00           H  
ATOM   3538 HH12 ARG P 218     176.977 257.315 215.238  1.00  0.00           H  
ATOM   3539 HH11 ARG P 218     178.362 256.476 214.593  1.00  0.00           H  
ATOM   3540 HH22 ARG P 218     174.978 256.270 215.419  1.00  0.00           H  
ATOM   3541 HH21 ARG P 218     174.785 254.599 214.976  1.00  0.00           H  
ATOM   3542  N   THR P 219     181.573 252.191 216.165  1.00106.10           N  
ATOM   3543  CA  THR P 219     181.910 251.254 217.218  1.00106.10           C  
ATOM   3544  C   THR P 219     180.969 251.453 218.394  1.00106.10           C  
ATOM   3545  O   THR P 219     180.548 252.579 218.670  1.00106.10           O  
ATOM   3546  CB  THR P 219     183.370 251.433 217.702  1.00106.10           C  
ATOM   3547  OG1 THR P 219     183.670 250.486 218.703  1.00106.10           O  
ATOM   3548  CG2 THR P 219     183.683 252.816 218.302  1.00106.10           C  
ATOM   3549  H   THR P 219     181.132 253.054 216.450  1.00  0.00           H  
ATOM   3550  HA  THR P 219     181.776 250.232 216.851  1.00  0.00           H  
ATOM   3551  HB  THR P 219     184.048 251.255 216.869  1.00  0.00           H  
ATOM   3552  HG1 THR P 219     183.662 249.608 218.308  1.00  0.00           H  
ATOM   3553 HG21 THR P 219     184.745 252.898 218.535  1.00  0.00           H  
ATOM   3554 HG22 THR P 219     183.448 253.617 217.601  1.00  0.00           H  
ATOM   3555 HG23 THR P 219     183.139 253.008 219.228  1.00  0.00           H  
ATOM   3556  N   PHE P 220     180.676 250.330 219.062  1.00 58.91           N  
ATOM   3557  CA  PHE P 220     179.895 250.240 220.288  1.00 58.91           C  
ATOM   3558  C   PHE P 220     178.488 250.837 220.138  1.00 58.91           C  
ATOM   3559  O   PHE P 220     177.873 251.222 221.128  1.00 58.91           O  
ATOM   3560  CB  PHE P 220     180.691 250.855 221.462  1.00 58.91           C  
ATOM   3561  CG  PHE P 220     180.139 250.471 222.820  1.00 58.91           C  
ATOM   3562  CD1 PHE P 220     180.288 249.142 223.258  1.00 58.91           C  
ATOM   3563  CD2 PHE P 220     179.326 251.353 223.563  1.00 58.91           C  
ATOM   3564  CE1 PHE P 220     179.678 248.723 224.429  1.00 58.91           C  
ATOM   3565  CE2 PHE P 220     178.705 250.909 224.721  1.00 58.91           C  
ATOM   3566  CZ  PHE P 220     178.888 249.603 225.156  1.00 58.91           C  
ATOM   3567  H   PHE P 220     181.081 249.461 218.745  1.00  0.00           H  
ATOM   3568  HA  PHE P 220     179.762 249.174 220.472  1.00  0.00           H  
ATOM   3569  HB3 PHE P 220     180.757 251.941 221.378  1.00  0.00           H  
ATOM   3570  HB2 PHE P 220     181.718 250.486 221.422  1.00  0.00           H  
ATOM   3571  HD1 PHE P 220     180.854 248.436 222.673  1.00  0.00           H  
ATOM   3572  HD2 PHE P 220     179.162 252.364 223.220  1.00  0.00           H  
ATOM   3573  HE1 PHE P 220     179.797 247.703 224.764  1.00  0.00           H  
ATOM   3574  HE2 PHE P 220     178.078 251.583 225.287  1.00  0.00           H  
ATOM   3575  HZ  PHE P 220     178.404 249.267 226.061  1.00  0.00           H  
ATOM   3576  N   THR P 221     177.989 250.925 218.900  1.00 33.21           N  
ATOM   3577  CA  THR P 221     176.681 251.485 218.680  1.00 33.21           C  
ATOM   3578  C   THR P 221     175.736 250.350 218.327  1.00 33.21           C  
ATOM   3579  O   THR P 221     175.611 249.988 217.156  1.00 33.21           O  
ATOM   3580  CB  THR P 221     176.631 252.584 217.609  1.00 33.21           C  
ATOM   3581  OG1 THR P 221     177.655 253.538 217.809  1.00 33.21           O  
ATOM   3582  CG2 THR P 221     175.293 253.301 217.788  1.00 33.21           C  
ATOM   3583  H   THR P 221     178.507 250.594 218.100  1.00  0.00           H  
ATOM   3584  HA  THR P 221     176.285 251.939 219.591  1.00  0.00           H  
ATOM   3585  HB  THR P 221     176.731 252.190 216.597  1.00  0.00           H  
ATOM   3586  HG1 THR P 221     178.496 253.079 217.886  1.00  0.00           H  
ATOM   3587 HG21 THR P 221     175.206 254.201 217.208  1.00  0.00           H  
ATOM   3588 HG22 THR P 221     174.473 252.631 217.557  1.00  0.00           H  
ATOM   3589 HG23 THR P 221     175.148 253.628 218.819  1.00  0.00           H  
ATOM   3590  N   TRP P 222     175.098 249.809 219.375  1.00 35.99           N  
ATOM   3591  CA  TRP P 222     174.036 248.831 219.220  1.00 35.99           C  
ATOM   3592  C   TRP P 222     172.846 249.443 218.480  1.00 35.99           C  
ATOM   3593  O   TRP P 222     172.440 248.912 217.448  1.00 35.99           O  
ATOM   3594  CB  TRP P 222     173.587 248.276 220.580  1.00 35.99           C  
ATOM   3595  CG  TRP P 222     172.548 247.210 220.432  1.00 35.99           C  
ATOM   3596  CD1 TRP P 222     171.203 247.367 220.471  1.00 35.99           C  
ATOM   3597  CD2 TRP P 222     172.785 245.837 220.037  1.00 35.99           C  
ATOM   3598  NE1 TRP P 222     170.594 246.176 220.138  1.00 35.99           N  
ATOM   3599  CE2 TRP P 222     171.525 245.198 219.856  1.00 35.99           C  
ATOM   3600  CE3 TRP P 222     173.950 245.075 219.794  1.00 35.99           C  
ATOM   3601  CZ2 TRP P 222     171.426 243.861 219.463  1.00 35.99           C  
ATOM   3602  CZ3 TRP P 222     173.863 243.721 219.430  1.00 35.99           C  
ATOM   3603  CH2 TRP P 222     172.603 243.114 219.278  1.00 35.99           C  
ATOM   3604  H   TRP P 222     175.285 250.139 220.311  1.00  0.00           H  
ATOM   3605  HA  TRP P 222     174.427 248.004 218.623  1.00  0.00           H  
ATOM   3606  HB3 TRP P 222     173.207 249.067 221.229  1.00  0.00           H  
ATOM   3607  HB2 TRP P 222     174.443 247.841 221.099  1.00  0.00           H  
ATOM   3608  HD1 TRP P 222     170.702 248.298 220.696  1.00  0.00           H  
ATOM   3609  HE1 TRP P 222     169.591 246.068 220.094  1.00  0.00           H  
ATOM   3610  HE3 TRP P 222     174.920 245.534 219.910  1.00  0.00           H  
ATOM   3611  HZ2 TRP P 222     170.454 243.418 219.308  1.00  0.00           H  
ATOM   3612  HZ3 TRP P 222     174.763 243.145 219.266  1.00  0.00           H  
ATOM   3613  HH2 TRP P 222     172.536 242.073 219.016  1.00  0.00           H  
ATOM   3614  N   ASP P 223     172.329 250.550 219.037  1.00 27.29           N  
ATOM   3615  CA  ASP P 223     171.198 251.252 218.466  1.00 27.29           C  
ATOM   3616  C   ASP P 223     171.721 252.312 217.498  1.00 27.29           C  
ATOM   3617  O   ASP P 223     172.133 253.393 217.917  1.00 27.29           O  
ATOM   3618  CB  ASP P 223     170.260 251.857 219.531  1.00 27.29           C  
ATOM   3619  CG  ASP P 223     168.948 252.443 218.970  1.00 27.29           C  
ATOM   3620  OD1 ASP P 223     168.642 252.233 217.774  1.00 27.29           O  
ATOM   3621  OD2 ASP P 223     168.218 253.047 219.783  1.00 27.29           O1-
ATOM   3622  H   ASP P 223     172.725 250.933 219.882  1.00  0.00           H  
ATOM   3623  HA  ASP P 223     170.603 250.528 217.903  1.00  0.00           H  
ATOM   3624  HB3 ASP P 223     170.784 252.615 220.115  1.00  0.00           H  
ATOM   3625  HB2 ASP P 223     169.998 251.078 220.248  1.00  0.00           H  
ATOM   3626  N   LYS P 224     171.657 251.971 216.213  1.00 96.02           N  
ATOM   3627  CA  LYS P 224     171.952 252.880 215.125  1.00 96.02           C  
ATOM   3628  C   LYS P 224     171.147 252.468 213.916  1.00 96.02           C  
ATOM   3629  O   LYS P 224     170.849 251.279 213.779  1.00 96.02           O  
ATOM   3630  CB  LYS P 224     173.439 252.831 214.749  1.00 96.02           C  
ATOM   3631  CG  LYS P 224     173.980 251.464 214.269  1.00 96.02           C  
ATOM   3632  CD  LYS P 224     175.278 251.525 213.456  1.00 96.02           C  
ATOM   3633  CE  LYS P 224     175.141 252.327 212.141  1.00 96.02           C  
ATOM   3634  NZ  LYS P 224     176.356 252.278 211.312  1.00 96.02           N1+
ATOM   3635  H   LYS P 224     171.298 251.064 215.947  1.00  0.00           H  
ATOM   3636  HA  LYS P 224     171.670 253.898 215.403  1.00  0.00           H  
ATOM   3637  HB3 LYS P 224     174.035 253.170 215.576  1.00  0.00           H  
ATOM   3638  HB2 LYS P 224     173.574 253.574 213.967  1.00  0.00           H  
ATOM   3639  HG3 LYS P 224     173.269 250.917 213.658  1.00  0.00           H  
ATOM   3640  HG2 LYS P 224     174.138 250.832 215.143  1.00  0.00           H  
ATOM   3641  HD3 LYS P 224     175.553 250.499 213.205  1.00  0.00           H  
ATOM   3642  HD2 LYS P 224     176.088 251.871 214.089  1.00  0.00           H  
ATOM   3643  HE3 LYS P 224     174.928 253.378 212.328  1.00  0.00           H  
ATOM   3644  HE2 LYS P 224     174.314 251.931 211.553  1.00  0.00           H  
ATOM   3645  HZ1 LYS P 224     176.597 251.317 211.105  1.00  0.00           H  
ATOM   3646  HZ2 LYS P 224     176.202 252.772 210.445  1.00  0.00           H  
ATOM   3647  HZ3 LYS P 224     177.129 252.704 211.802  1.00  0.00           H  
ATOM   3648  N   LYS P 225     170.917 253.460 213.037  1.00146.17           N  
ATOM   3649  CA  LYS P 225     170.396 253.332 211.678  1.00146.17           C  
ATOM   3650  C   LYS P 225     169.322 252.246 211.620  1.00146.17           C  
ATOM   3651  O   LYS P 225     169.579 251.163 211.090  1.00146.17           O  
ATOM   3652  CB  LYS P 225     171.562 253.053 210.697  1.00146.17           C  
ATOM   3653  CG  LYS P 225     171.326 253.436 209.218  1.00146.17           C  
ATOM   3654  CD  LYS P 225     170.088 252.871 208.480  1.00146.17           C  
ATOM   3655  CE  LYS P 225     168.840 253.774 208.506  1.00146.17           C  
ATOM   3656  NZ  LYS P 225     168.983 254.934 207.612  1.00146.17           N1+
ATOM   3657  H   LYS P 225     171.210 254.393 213.290  1.00  0.00           H  
ATOM   3658  HA  LYS P 225     169.933 254.286 211.423  1.00  0.00           H  
ATOM   3659  HB3 LYS P 225     171.905 252.020 210.776  1.00  0.00           H  
ATOM   3660  HB2 LYS P 225     172.419 253.648 211.018  1.00  0.00           H  
ATOM   3661  HG3 LYS P 225     172.210 253.117 208.664  1.00  0.00           H  
ATOM   3662  HG2 LYS P 225     171.333 254.523 209.140  1.00  0.00           H  
ATOM   3663  HD3 LYS P 225     169.837 251.875 208.831  1.00  0.00           H  
ATOM   3664  HD2 LYS P 225     170.371 252.694 207.440  1.00  0.00           H  
ATOM   3665  HE3 LYS P 225     168.601 254.114 209.512  1.00  0.00           H  
ATOM   3666  HE2 LYS P 225     167.989 253.205 208.136  1.00  0.00           H  
ATOM   3667  HZ1 LYS P 225     169.149 254.614 206.669  1.00  0.00           H  
ATOM   3668  HZ2 LYS P 225     168.137 255.486 207.643  1.00  0.00           H  
ATOM   3669  HZ3 LYS P 225     169.762 255.500 207.918  1.00  0.00           H  
ATOM   3670  N   LEU P 226     168.171 252.507 212.259  1.00 67.35           N  
ATOM   3671  CA  LEU P 226     167.053 251.571 212.222  1.00 67.35           C  
ATOM   3672  C   LEU P 226     166.647 251.413 210.767  1.00 67.35           C  
ATOM   3673  O   LEU P 226     166.611 252.421 210.056  1.00 67.35           O  
ATOM   3674  CB  LEU P 226     165.847 252.075 213.041  1.00 67.35           C  
ATOM   3675  CG  LEU P 226     166.056 252.075 214.565  1.00 67.35           C  
ATOM   3676  CD1 LEU P 226     166.352 250.673 215.138  1.00 67.35           C  
ATOM   3677  CD2 LEU P 226     167.072 253.140 215.014  1.00 67.35           C  
ATOM   3678  H   LEU P 226     168.024 253.385 212.736  1.00  0.00           H  
ATOM   3679  HA  LEU P 226     167.393 250.607 212.603  1.00  0.00           H  
ATOM   3680  HB3 LEU P 226     164.987 251.437 212.828  1.00  0.00           H  
ATOM   3681  HB2 LEU P 226     165.557 253.073 212.708  1.00  0.00           H  
ATOM   3682  HG  LEU P 226     165.097 252.381 214.985  1.00  0.00           H  
ATOM   3683 HD11 LEU P 226     165.696 250.458 215.982  1.00  0.00           H  
ATOM   3684 HD12 LEU P 226     166.192 249.881 214.406  1.00  0.00           H  
ATOM   3685 HD13 LEU P 226     167.377 250.584 215.498  1.00  0.00           H  
ATOM   3686 HD21 LEU P 226     166.799 253.546 215.988  1.00  0.00           H  
ATOM   3687 HD22 LEU P 226     168.081 252.734 215.095  1.00  0.00           H  
ATOM   3688 HD23 LEU P 226     167.112 253.982 214.322  1.00  0.00           H  
ATOM   3689  N   GLU P 227     166.414 250.163 210.343  1.00 30.70           N  
ATOM   3690  CA  GLU P 227     166.120 249.878 208.948  1.00 30.70           C  
ATOM   3691  C   GLU P 227     164.907 250.685 208.475  1.00 30.70           C  
ATOM   3692  O   GLU P 227     163.950 250.885 209.225  1.00 30.70           O  
ATOM   3693  CB  GLU P 227     165.927 248.374 208.711  1.00 30.70           C  
ATOM   3694  CG  GLU P 227     164.654 247.753 209.336  1.00 30.70           C  
ATOM   3695  CD  GLU P 227     164.350 246.349 208.805  1.00 30.70           C  
ATOM   3696  OE1 GLU P 227     164.431 246.154 207.571  1.00 30.70           O  
ATOM   3697  OE2 GLU P 227     164.014 245.487 209.644  1.00 30.70           O1-
ATOM   3698  H   GLU P 227     166.465 249.378 210.976  1.00  0.00           H  
ATOM   3699  HA  GLU P 227     166.996 250.192 208.376  1.00  0.00           H  
ATOM   3700  HB3 GLU P 227     166.800 247.838 209.085  1.00  0.00           H  
ATOM   3701  HB2 GLU P 227     165.942 248.223 207.631  1.00  0.00           H  
ATOM   3702  HG3 GLU P 227     163.765 248.341 209.115  1.00  0.00           H  
ATOM   3703  HG2 GLU P 227     164.749 247.742 210.423  1.00  0.00           H  
ATOM   3704  N   MET P 228     165.023 251.166 207.242  1.00 41.18           N  
ATOM   3705  CA  MET P 228     163.957 251.859 206.552  1.00 41.18           C  
ATOM   3706  C   MET P 228     163.503 250.971 205.407  1.00 41.18           C  
ATOM   3707  O   MET P 228     164.181 250.001 205.067  1.00 41.18           O  
ATOM   3708  CB  MET P 228     164.477 253.205 206.017  1.00 41.18           C  
ATOM   3709  CG  MET P 228     164.879 254.201 207.111  1.00 41.18           C  
ATOM   3710  SD  MET P 228     163.518 254.796 208.148  1.00 41.18           S  
ATOM   3711  CE  MET P 228     164.378 256.173 208.947  1.00 41.18           C  
ATOM   3712  H   MET P 228     165.837 250.941 206.690  1.00  0.00           H  
ATOM   3713  HA  MET P 228     163.095 252.033 207.200  1.00  0.00           H  
ATOM   3714  HB3 MET P 228     163.716 253.678 205.395  1.00  0.00           H  
ATOM   3715  HB2 MET P 228     165.331 253.036 205.360  1.00  0.00           H  
ATOM   3716  HG3 MET P 228     165.337 255.068 206.635  1.00  0.00           H  
ATOM   3717  HG2 MET P 228     165.642 253.772 207.759  1.00  0.00           H  
ATOM   3718  HE1 MET P 228     163.712 256.674 209.649  1.00  0.00           H  
ATOM   3719  HE2 MET P 228     165.247 255.810 209.497  1.00  0.00           H  
ATOM   3720  HE3 MET P 228     164.710 256.901 208.208  1.00  0.00           H  
ATOM   3721  N   VAL P 229     162.354 251.358 204.840  1.00 82.50           N  
ATOM   3722  CA  VAL P 229     161.672 250.740 203.710  1.00 82.50           C  
ATOM   3723  C   VAL P 229     161.129 249.343 204.041  1.00 82.50           C  
ATOM   3724  O   VAL P 229     161.513 248.719 205.032  1.00 82.50           O  
ATOM   3725  CB  VAL P 229     162.522 250.682 202.396  1.00 82.50           C  
ATOM   3726  CG1 VAL P 229     163.164 252.046 202.083  1.00 82.50           C  
ATOM   3727  CG2 VAL P 229     163.555 249.539 202.230  1.00 82.50           C  
ATOM   3728  H   VAL P 229     161.883 252.163 205.226  1.00  0.00           H  
ATOM   3729  HA  VAL P 229     160.804 251.374 203.519  1.00  0.00           H  
ATOM   3730  HB  VAL P 229     161.794 250.517 201.600  1.00  0.00           H  
ATOM   3731 HG11 VAL P 229     163.623 252.042 201.094  1.00  0.00           H  
ATOM   3732 HG12 VAL P 229     162.421 252.844 202.095  1.00  0.00           H  
ATOM   3733 HG13 VAL P 229     163.944 252.303 202.800  1.00  0.00           H  
ATOM   3734 HG21 VAL P 229     163.757 249.380 201.171  1.00  0.00           H  
ATOM   3735 HG22 VAL P 229     164.517 249.785 202.677  1.00  0.00           H  
ATOM   3736 HG23 VAL P 229     163.234 248.580 202.630  1.00  0.00           H  
ATOM   3737  N   VAL P 230     160.226 248.873 203.176  1.00 80.16           N  
ATOM   3738  CA  VAL P 230     159.720 247.514 203.237  1.00 80.16           C  
ATOM   3739  C   VAL P 230     160.769 246.548 202.667  1.00 80.16           C  
ATOM   3740  O   VAL P 230     161.426 246.861 201.672  1.00 80.16           O  
ATOM   3741  CB  VAL P 230     158.397 247.390 202.444  1.00 80.16           C  
ATOM   3742  CG1 VAL P 230     158.548 247.565 200.918  1.00 80.16           C  
ATOM   3743  CG2 VAL P 230     157.658 246.081 202.768  1.00 80.16           C  
ATOM   3744  H   VAL P 230     159.947 249.424 202.378  1.00  0.00           H  
ATOM   3745  HA  VAL P 230     159.523 247.257 204.281  1.00  0.00           H  
ATOM   3746  HB  VAL P 230     157.754 248.201 202.789  1.00  0.00           H  
ATOM   3747 HG11 VAL P 230     157.570 247.655 200.445  1.00  0.00           H  
ATOM   3748 HG12 VAL P 230     159.111 248.465 200.667  1.00  0.00           H  
ATOM   3749 HG13 VAL P 230     159.046 246.714 200.452  1.00  0.00           H  
ATOM   3750 HG21 VAL P 230     156.663 246.080 202.322  1.00  0.00           H  
ATOM   3751 HG22 VAL P 230     158.179 245.211 202.384  1.00  0.00           H  
ATOM   3752 HG23 VAL P 230     157.531 245.952 203.844  1.00  0.00           H  
ATOM   3753  N   LYS P 231     160.893 245.380 203.305  1.00 74.71           N  
ATOM   3754  CA  LYS P 231     161.715 244.299 202.780  1.00 74.71           C  
ATOM   3755  C   LYS P 231     160.925 243.583 201.685  1.00 74.71           C  
ATOM   3756  O   LYS P 231     159.722 243.366 201.842  1.00 74.71           O  
ATOM   3757  CB  LYS P 231     162.027 243.291 203.889  1.00 74.71           C  
ATOM   3758  CG  LYS P 231     162.780 243.876 205.097  1.00 74.71           C  
ATOM   3759  CD  LYS P 231     162.871 242.918 206.300  1.00 74.71           C  
ATOM   3760  CE  LYS P 231     161.562 242.757 207.104  1.00 74.71           C  
ATOM   3761  NZ  LYS P 231     160.565 241.885 206.454  1.00 74.71           N1+
ATOM   3762  H   LYS P 231     160.333 245.181 204.119  1.00  0.00           H  
ATOM   3763  HA  LYS P 231     162.651 244.691 202.378  1.00  0.00           H  
ATOM   3764  HB3 LYS P 231     162.607 242.460 203.484  1.00  0.00           H  
ATOM   3765  HB2 LYS P 231     161.074 242.871 204.189  1.00  0.00           H  
ATOM   3766  HG3 LYS P 231     162.328 244.811 205.428  1.00  0.00           H  
ATOM   3767  HG2 LYS P 231     163.790 244.139 204.781  1.00  0.00           H  
ATOM   3768  HD3 LYS P 231     163.642 243.293 206.974  1.00  0.00           H  
ATOM   3769  HD2 LYS P 231     163.232 241.943 205.967  1.00  0.00           H  
ATOM   3770  HE3 LYS P 231     161.120 243.731 207.312  1.00  0.00           H  
ATOM   3771  HE2 LYS P 231     161.797 242.310 208.071  1.00  0.00           H  
ATOM   3772  HZ1 LYS P 231     160.295 242.284 205.567  1.00  0.00           H  
ATOM   3773  HZ2 LYS P 231     160.964 240.969 206.304  1.00  0.00           H  
ATOM   3774  HZ3 LYS P 231     159.751 241.804 207.047  1.00  0.00           H  
ATOM   3775  N   SER P 232     161.631 243.153 200.635  1.00 18.69           N  
ATOM   3776  CA  SER P 232     161.062 242.235 199.656  1.00 18.69           C  
ATOM   3777  C   SER P 232     160.846 240.871 200.322  1.00 18.69           C  
ATOM   3778  O   SER P 232     161.679 240.444 201.124  1.00 18.69           O  
ATOM   3779  CB  SER P 232     162.004 242.105 198.451  1.00 18.69           C  
ATOM   3780  OG  SER P 232     162.031 243.319 197.730  1.00 18.69           O  
ATOM   3781  H   SER P 232     162.616 243.358 200.551  1.00  0.00           H  
ATOM   3782  HA  SER P 232     160.100 242.623 199.313  1.00  0.00           H  
ATOM   3783  HB3 SER P 232     161.660 241.319 197.776  1.00  0.00           H  
ATOM   3784  HB2 SER P 232     163.015 241.841 198.763  1.00  0.00           H  
ATOM   3785  HG  SER P 232     162.605 243.213 196.967  1.00  0.00           H  
ATOM   3786  N   THR P 233     159.722 240.234 199.988  1.00 87.83           N  
ATOM   3787  CA  THR P 233     159.372 238.921 200.508  1.00 87.83           C  
ATOM   3788  C   THR P 233     159.365 237.907 199.351  1.00 87.83           C  
ATOM   3789  O   THR P 233     159.831 238.212 198.251  1.00 87.83           O  
ATOM   3790  CB  THR P 233     157.991 238.972 201.216  1.00 87.83           C  
ATOM   3791  OG1 THR P 233     157.790 237.818 202.014  1.00 87.83           O  
ATOM   3792  CG2 THR P 233     156.784 239.116 200.266  1.00 87.83           C  
ATOM   3793  H   THR P 233     159.085 240.639 199.318  1.00  0.00           H  
ATOM   3794  HA  THR P 233     160.112 238.563 201.227  1.00  0.00           H  
ATOM   3795  HB  THR P 233     157.990 239.824 201.898  1.00  0.00           H  
ATOM   3796  HG1 THR P 233     156.901 237.847 202.377  1.00  0.00           H  
ATOM   3797 HG21 THR P 233     155.868 239.273 200.835  1.00  0.00           H  
ATOM   3798 HG22 THR P 233     156.903 239.976 199.606  1.00  0.00           H  
ATOM   3799 HG23 THR P 233     156.620 238.237 199.641  1.00  0.00           H  
ATOM   3800  N   GLY P 234     158.851 236.705 199.635  1.00 13.50           N  
ATOM   3801  CA  GLY P 234     158.754 235.602 198.691  1.00 13.50           C  
ATOM   3802  C   GLY P 234     159.995 234.714 198.783  1.00 13.50           C  
ATOM   3803  O   GLY P 234     159.978 233.612 198.241  1.00 13.50           O  
ATOM   3804  H   GLY P 234     158.484 236.547 200.565  1.00  0.00           H  
ATOM   3805  HA3 GLY P 234     158.630 235.958 197.667  1.00  0.00           H  
ATOM   3806  HA2 GLY P 234     157.871 235.010 198.933  1.00  0.00           H  
ATOM   3807  N   ILE P 235     161.047 235.164 199.480  1.00 61.04           N  
ATOM   3808  CA  ILE P 235     162.249 234.395 199.727  1.00 61.04           C  
ATOM   3809  C   ILE P 235     162.545 234.448 201.225  1.00 61.04           C  
ATOM   3810  O   ILE P 235     162.327 235.481 201.866  1.00 61.04           O  
ATOM   3811  CB  ILE P 235     163.448 234.976 198.923  1.00 61.04           C  
ATOM   3812  CG1 ILE P 235     164.640 233.999 198.818  1.00 61.04           C  
ATOM   3813  CG2 ILE P 235     163.931 236.363 199.409  1.00 61.04           C  
ATOM   3814  CD1 ILE P 235     164.287 232.622 198.235  1.00 61.04           C  
ATOM   3815  H   ILE P 235     161.004 236.071 199.922  1.00  0.00           H  
ATOM   3816  HA  ILE P 235     162.086 233.349 199.463  1.00  0.00           H  
ATOM   3817  HB  ILE P 235     163.088 235.128 197.904  1.00  0.00           H  
ATOM   3818 HG13 ILE P 235     165.108 233.859 199.786  1.00  0.00           H  
ATOM   3819 HG12 ILE P 235     165.410 234.447 198.189  1.00  0.00           H  
ATOM   3820 HG21 ILE P 235     164.639 236.793 198.700  1.00  0.00           H  
ATOM   3821 HG22 ILE P 235     163.102 237.066 199.502  1.00  0.00           H  
ATOM   3822 HG23 ILE P 235     164.440 236.311 200.372  1.00  0.00           H  
ATOM   3823 HD11 ILE P 235     165.145 232.189 197.720  1.00  0.00           H  
ATOM   3824 HD12 ILE P 235     163.993 231.927 199.022  1.00  0.00           H  
ATOM   3825 HD13 ILE P 235     163.470 232.685 197.517  1.00  0.00           H  
ATOM   3826  N   LEU P 236     163.075 233.334 201.748  1.00 28.03           N  
ATOM   3827  CA  LEU P 236     163.654 233.302 203.085  1.00 28.03           C  
ATOM   3828  C   LEU P 236     164.920 234.159 203.090  1.00 28.03           C  
ATOM   3829  O   LEU P 236     165.667 234.162 202.112  1.00 28.03           O  
ATOM   3830  CB  LEU P 236     163.999 231.859 203.500  1.00 28.03           C  
ATOM   3831  CG  LEU P 236     162.807 230.880 203.547  1.00 28.03           C  
ATOM   3832  CD1 LEU P 236     163.280 229.485 204.000  1.00 28.03           C  
ATOM   3833  CD2 LEU P 236     161.625 231.391 204.397  1.00 28.03           C  
ATOM   3834  H   LEU P 236     163.229 232.521 201.169  1.00  0.00           H  
ATOM   3835  HA  LEU P 236     162.940 233.733 203.788  1.00  0.00           H  
ATOM   3836  HB3 LEU P 236     164.466 231.881 204.486  1.00  0.00           H  
ATOM   3837  HB2 LEU P 236     164.755 231.460 202.821  1.00  0.00           H  
ATOM   3838  HG  LEU P 236     162.442 230.768 202.525  1.00  0.00           H  
ATOM   3839 HD11 LEU P 236     162.831 228.706 203.383  1.00  0.00           H  
ATOM   3840 HD12 LEU P 236     164.362 229.372 203.921  1.00  0.00           H  
ATOM   3841 HD13 LEU P 236     163.016 229.274 205.037  1.00  0.00           H  
ATOM   3842 HD21 LEU P 236     161.201 230.608 205.027  1.00  0.00           H  
ATOM   3843 HD22 LEU P 236     161.912 232.203 205.064  1.00  0.00           H  
ATOM   3844 HD23 LEU P 236     160.818 231.754 203.760  1.00  0.00           H  
ATOM   3845  N   GLY P 237     165.139 234.890 204.178  1.00 18.41           N  
ATOM   3846  CA  GLY P 237     166.273 235.788 204.217  1.00 18.41           C  
ATOM   3847  C   GLY P 237     166.469 236.198 205.657  1.00 18.41           C  
ATOM   3848  O   GLY P 237     166.406 235.372 206.570  1.00 18.41           O  
ATOM   3849  H   GLY P 237     164.518 234.860 204.974  1.00  0.00           H  
ATOM   3850  HA3 GLY P 237     166.086 236.651 203.575  1.00  0.00           H  
ATOM   3851  HA2 GLY P 237     167.186 235.298 203.872  1.00  0.00           H  
ATOM   3852  N   GLY P 238     166.727 237.500 205.828  1.00 15.61           N  
ATOM   3853  CA  GLY P 238     166.902 238.166 207.108  1.00 15.61           C  
ATOM   3854  C   GLY P 238     165.657 237.925 207.954  1.00 15.61           C  
ATOM   3855  O   GLY P 238     164.529 238.023 207.467  1.00 15.61           O  
ATOM   3856  H   GLY P 238     166.698 238.094 205.015  1.00  0.00           H  
ATOM   3857  HA3 GLY P 238     167.031 239.237 206.953  1.00  0.00           H  
ATOM   3858  HA2 GLY P 238     167.801 237.792 207.602  1.00  0.00           H  
ATOM   3859  N   GLN P 239     165.889 237.563 209.214  1.00 40.83           N  
ATOM   3860  CA  GLN P 239     164.831 237.260 210.160  1.00 40.83           C  
ATOM   3861  C   GLN P 239     164.283 238.534 210.803  1.00 40.83           C  
ATOM   3862  O   GLN P 239     164.880 239.603 210.668  1.00 40.83           O  
ATOM   3863  CB  GLN P 239     165.390 236.266 211.195  1.00 40.83           C  
ATOM   3864  CG  GLN P 239     165.472 234.818 210.677  1.00 40.83           C  
ATOM   3865  CD  GLN P 239     164.102 234.138 210.597  1.00 40.83           C  
ATOM   3866  OE1 GLN P 239     163.078 234.717 210.956  1.00 40.83           O  
ATOM   3867  NE2 GLN P 239     164.080 232.888 210.133  1.00 40.83           N  
ATOM   3868  H   GLN P 239     166.835 237.503 209.560  1.00  0.00           H  
ATOM   3869  HA  GLN P 239     163.998 236.796 209.631  1.00  0.00           H  
ATOM   3870  HB3 GLN P 239     164.776 236.273 212.095  1.00  0.00           H  
ATOM   3871  HB2 GLN P 239     166.385 236.592 211.502  1.00  0.00           H  
ATOM   3872  HG3 GLN P 239     166.102 234.230 211.343  1.00  0.00           H  
ATOM   3873  HG2 GLN P 239     165.951 234.789 209.696  1.00  0.00           H  
ATOM   3874 HE22 GLN P 239     163.202 232.395 210.058  1.00  0.00           H  
ATOM   3875 HE21 GLN P 239     164.931 232.435 209.832  1.00  0.00           H  
ATOM   3876  N   GLY P 240     163.167 238.379 211.536  1.00 24.41           N  
ATOM   3877  CA  GLY P 240     162.673 239.401 212.467  1.00 24.41           C  
ATOM   3878  C   GLY P 240     163.683 239.585 213.609  1.00 24.41           C  
ATOM   3879  O   GLY P 240     163.857 240.687 214.124  1.00 24.41           O  
ATOM   3880  H   GLY P 240     162.713 237.477 211.561  1.00  0.00           H  
ATOM   3881  HA3 GLY P 240     161.714 239.085 212.878  1.00  0.00           H  
ATOM   3882  HA2 GLY P 240     162.513 240.346 211.946  1.00  0.00           H  
ATOM   3883  N   LYS P 241     164.408 238.500 213.915  1.00153.84           N  
ATOM   3884  CA  LYS P 241     165.659 238.459 214.642  1.00153.84           C  
ATOM   3885  C   LYS P 241     166.769 239.306 213.958  1.00153.84           C  
ATOM   3886  O   LYS P 241     166.592 239.780 212.843  1.00153.84           O  
ATOM   3887  CB  LYS P 241     166.044 236.971 214.720  1.00153.84           C  
ATOM   3888  CG  LYS P 241     165.119 236.059 215.535  1.00153.84           C  
ATOM   3889  CD  LYS P 241     165.638 234.611 215.632  1.00153.84           C  
ATOM   3890  CE  LYS P 241     165.908 233.948 214.264  1.00153.84           C  
ATOM   3891  NZ  LYS P 241     166.463 232.592 214.403  1.00153.84           N1+
ATOM   3892  H   LYS P 241     164.176 237.642 213.439  1.00  0.00           H  
ATOM   3893  HA  LYS P 241     165.445 238.866 215.621  1.00  0.00           H  
ATOM   3894  HB3 LYS P 241     167.012 236.832 215.140  1.00  0.00           H  
ATOM   3895  HB2 LYS P 241     166.155 236.600 213.711  1.00  0.00           H  
ATOM   3896  HG3 LYS P 241     164.122 236.051 215.091  1.00  0.00           H  
ATOM   3897  HG2 LYS P 241     165.002 236.467 216.540  1.00  0.00           H  
ATOM   3898  HD3 LYS P 241     164.891 234.022 216.167  1.00  0.00           H  
ATOM   3899  HD2 LYS P 241     166.525 234.585 216.263  1.00  0.00           H  
ATOM   3900  HE3 LYS P 241     166.638 234.511 213.687  1.00  0.00           H  
ATOM   3901  HE2 LYS P 241     164.990 233.901 213.676  1.00  0.00           H  
ATOM   3902  HZ1 LYS P 241     165.807 232.007 214.900  1.00  0.00           H  
ATOM   3903  HZ2 LYS P 241     166.637 232.200 213.488  1.00  0.00           H  
ATOM   3904  HZ3 LYS P 241     167.331 232.636 214.919  1.00  0.00           H  
ATOM   3905  N   MET P 242     167.931 239.510 214.580  1.00128.76           N  
ATOM   3906  CA  MET P 242     168.338 238.964 215.857  1.00128.76           C  
ATOM   3907  C   MET P 242     168.533 240.122 216.826  1.00128.76           C  
ATOM   3908  O   MET P 242     169.314 241.026 216.534  1.00128.76           O  
ATOM   3909  CB  MET P 242     169.634 238.159 215.664  1.00128.76           C  
ATOM   3910  CG  MET P 242     169.588 236.960 214.692  1.00128.76           C  
ATOM   3911  SD  MET P 242     169.090 235.364 215.414  1.00128.76           S  
ATOM   3912  CE  MET P 242     170.662 234.777 216.064  1.00128.76           C  
ATOM   3913  H   MET P 242     168.621 240.089 214.123  1.00  0.00           H  
ATOM   3914  HA  MET P 242     167.623 238.290 216.292  1.00  0.00           H  
ATOM   3915  HB3 MET P 242     169.868 237.757 216.647  1.00  0.00           H  
ATOM   3916  HB2 MET P 242     170.454 238.820 215.379  1.00  0.00           H  
ATOM   3917  HG3 MET P 242     170.581 236.821 214.264  1.00  0.00           H  
ATOM   3918  HG2 MET P 242     168.941 237.171 213.841  1.00  0.00           H  
ATOM   3919  HE1 MET P 242     170.523 233.837 216.598  1.00  0.00           H  
ATOM   3920  HE2 MET P 242     171.370 234.612 215.252  1.00  0.00           H  
ATOM   3921  HE3 MET P 242     171.089 235.505 216.748  1.00  0.00           H  
ATOM   3922  N   PRO P 243     167.878 240.040 218.006  1.00 55.50           N  
ATOM   3923  CA  PRO P 243     168.326 240.782 219.190  1.00 55.50           C  
ATOM   3924  C   PRO P 243     169.757 240.427 219.631  1.00 55.50           C  
ATOM   3925  O   PRO P 243     170.347 241.202 220.373  1.00 55.50           O  
ATOM   3926  CB  PRO P 243     167.299 240.418 220.278  1.00 55.50           C  
ATOM   3927  CG  PRO P 243     166.100 239.860 219.536  1.00 55.50           C  
ATOM   3928  CD  PRO P 243     166.727 239.199 218.329  1.00 55.50           C  
ATOM   3929  HA  PRO P 243     168.265 241.849 218.965  1.00  0.00           H  
ATOM   3930  HB3 PRO P 243     167.031 241.276 220.895  1.00  0.00           H  
ATOM   3931  HB2 PRO P 243     167.695 239.650 220.946  1.00  0.00           H  
ATOM   3932  HG3 PRO P 243     165.459 240.680 219.209  1.00  0.00           H  
ATOM   3933  HG2 PRO P 243     165.497 239.179 220.139  1.00  0.00           H  
ATOM   3934  HD2 PRO P 243     167.068 238.190 218.570  1.00  0.00           H  
ATOM   3935  HD3 PRO P 243     165.984 239.144 217.546  1.00  0.00           H  
ATOM   3936  N   THR P 244     170.286 239.284 219.164  1.00 33.18           N  
ATOM   3937  CA  THR P 244     171.668 238.868 219.337  1.00 33.18           C  
ATOM   3938  C   THR P 244     172.336 238.856 217.956  1.00 33.18           C  
ATOM   3939  O   THR P 244     172.177 237.928 217.166  1.00 33.18           O  
ATOM   3940  CB  THR P 244     171.755 237.464 219.981  1.00 33.18           C  
ATOM   3941  OG1 THR P 244     171.168 236.447 219.191  1.00 33.18           O  
ATOM   3942  CG2 THR P 244     171.100 237.427 221.366  1.00 33.18           C  
ATOM   3943  H   THR P 244     169.722 238.673 218.592  1.00  0.00           H  
ATOM   3944  HA  THR P 244     172.210 239.567 219.979  1.00  0.00           H  
ATOM   3945  HB  THR P 244     172.808 237.205 220.100  1.00  0.00           H  
ATOM   3946  HG1 THR P 244     171.593 236.463 218.328  1.00  0.00           H  
ATOM   3947 HG21 THR P 244     171.249 236.457 221.843  1.00  0.00           H  
ATOM   3948 HG22 THR P 244     171.532 238.184 222.022  1.00  0.00           H  
ATOM   3949 HG23 THR P 244     170.026 237.606 221.313  1.00  0.00           H  
ATOM   3950  N   VAL P 245     173.081 239.923 217.680  1.00 42.44           N  
ATOM   3951  CA  VAL P 245     173.770 240.110 216.414  1.00 42.44           C  
ATOM   3952  C   VAL P 245     175.237 239.686 216.594  1.00 42.44           C  
ATOM   3953  O   VAL P 245     175.679 239.399 217.709  1.00 42.44           O  
ATOM   3954  CB  VAL P 245     173.656 241.595 215.969  1.00 42.44           C  
ATOM   3955  CG1 VAL P 245     174.298 241.914 214.602  1.00 42.44           C  
ATOM   3956  CG2 VAL P 245     172.181 242.033 215.919  1.00 42.44           C  
ATOM   3957  H   VAL P 245     173.204 240.649 218.370  1.00  0.00           H  
ATOM   3958  HA  VAL P 245     173.332 239.487 215.631  1.00  0.00           H  
ATOM   3959  HB  VAL P 245     174.150 242.223 216.713  1.00  0.00           H  
ATOM   3960 HG11 VAL P 245     173.977 242.889 214.235  1.00  0.00           H  
ATOM   3961 HG12 VAL P 245     175.385 241.965 214.659  1.00  0.00           H  
ATOM   3962 HG13 VAL P 245     174.023 241.176 213.847  1.00  0.00           H  
ATOM   3963 HG21 VAL P 245     172.088 243.076 215.616  1.00  0.00           H  
ATOM   3964 HG22 VAL P 245     171.619 241.431 215.205  1.00  0.00           H  
ATOM   3965 HG23 VAL P 245     171.689 241.952 216.886  1.00  0.00           H  
ATOM   3966  N   VAL P 246     175.959 239.614 215.474  1.00 26.22           N  
ATOM   3967  CA  VAL P 246     177.377 239.313 215.412  1.00 26.22           C  
ATOM   3968  C   VAL P 246     178.209 240.383 216.141  1.00 26.22           C  
ATOM   3969  O   VAL P 246     178.046 241.576 215.880  1.00 26.22           O  
ATOM   3970  CB  VAL P 246     177.813 239.245 213.930  1.00 26.22           C  
ATOM   3971  CG1 VAL P 246     179.322 239.096 213.692  1.00 26.22           C  
ATOM   3972  CG2 VAL P 246     177.037 238.136 213.193  1.00 26.22           C  
ATOM   3973  H   VAL P 246     175.523 239.847 214.595  1.00  0.00           H  
ATOM   3974  HA  VAL P 246     177.535 238.343 215.885  1.00  0.00           H  
ATOM   3975  HB  VAL P 246     177.529 240.188 213.459  1.00  0.00           H  
ATOM   3976 HG11 VAL P 246     179.543 238.139 213.236  1.00  0.00           H  
ATOM   3977 HG12 VAL P 246     179.678 239.871 213.013  1.00  0.00           H  
ATOM   3978 HG13 VAL P 246     179.921 239.171 214.584  1.00  0.00           H  
ATOM   3979 HG21 VAL P 246     177.450 237.945 212.204  1.00  0.00           H  
ATOM   3980 HG22 VAL P 246     177.048 237.199 213.746  1.00  0.00           H  
ATOM   3981 HG23 VAL P 246     175.991 238.411 213.052  1.00  0.00           H  
ATOM   3982  N   SER P 247     179.087 239.906 217.036  1.00 25.47           N  
ATOM   3983  CA  SER P 247     180.018 240.731 217.793  1.00 25.47           C  
ATOM   3984  C   SER P 247     181.205 241.186 216.926  1.00 25.47           C  
ATOM   3985  O   SER P 247     181.405 240.661 215.831  1.00 25.47           O  
ATOM   3986  CB  SER P 247     180.481 239.954 219.044  1.00 25.47           C  
ATOM   3987  OG  SER P 247     181.460 238.977 218.736  1.00 25.47           O  
ATOM   3988  H   SER P 247     179.155 238.911 217.191  1.00  0.00           H  
ATOM   3989  HA  SER P 247     179.444 241.595 218.125  1.00  0.00           H  
ATOM   3990  HB3 SER P 247     179.633 239.467 219.526  1.00  0.00           H  
ATOM   3991  HB2 SER P 247     180.900 240.627 219.790  1.00  0.00           H  
ATOM   3992  HG  SER P 247     181.684 238.506 219.543  1.00  0.00           H  
ATOM   3993  N   PRO P 248     182.021 242.114 217.463  1.00 56.83           N  
ATOM   3994  CA  PRO P 248     183.215 242.570 216.766  1.00 56.83           C  
ATOM   3995  C   PRO P 248     184.281 241.556 216.385  1.00 56.83           C  
ATOM   3996  O   PRO P 248     184.817 241.638 215.279  1.00 56.83           O  
ATOM   3997  CB  PRO P 248     183.750 243.749 217.566  1.00 56.83           C  
ATOM   3998  CG  PRO P 248     182.525 244.256 218.291  1.00 56.83           C  
ATOM   3999  CD  PRO P 248     181.681 243.024 218.547  1.00 56.83           C  
ATOM   4000  HA  PRO P 248     182.752 242.889 215.875  1.00  0.00           H  
ATOM   4001  HB3 PRO P 248     184.221 244.514 216.948  1.00  0.00           H  
ATOM   4002  HB2 PRO P 248     184.491 243.411 218.293  1.00  0.00           H  
ATOM   4003  HG3 PRO P 248     181.974 244.964 217.675  1.00  0.00           H  
ATOM   4004  HG2 PRO P 248     182.794 244.720 219.227  1.00  0.00           H  
ATOM   4005  HD2 PRO P 248     181.978 242.569 219.492  1.00  0.00           H  
ATOM   4006  HD3 PRO P 248     180.630 243.302 218.607  1.00  0.00           H  
ATOM   4007  N   GLU P 249     184.533 240.599 217.286  1.00 59.75           N  
ATOM   4008  CA  GLU P 249     185.485 239.532 217.026  1.00 59.75           C  
ATOM   4009  C   GLU P 249     184.965 238.588 215.940  1.00 59.75           C  
ATOM   4010  O   GLU P 249     185.732 238.204 215.056  1.00 59.75           O  
ATOM   4011  CB  GLU P 249     185.759 238.750 218.323  1.00 59.75           C  
ATOM   4012  CG  GLU P 249     187.123 238.035 218.286  1.00 59.75           C  
ATOM   4013  CD  GLU P 249     188.286 239.037 218.328  1.00 59.75           C  
ATOM   4014  OE1 GLU P 249     188.260 239.918 219.215  1.00 59.75           O  
ATOM   4015  OE2 GLU P 249     189.177 238.931 217.460  1.00 59.75           O1-
ATOM   4016  H   GLU P 249     184.055 240.588 218.175  1.00  0.00           H  
ATOM   4017  HA  GLU P 249     186.401 240.002 216.664  1.00  0.00           H  
ATOM   4018  HB3 GLU P 249     184.983 237.999 218.485  1.00  0.00           H  
ATOM   4019  HB2 GLU P 249     185.686 239.407 219.192  1.00  0.00           H  
ATOM   4020  HG3 GLU P 249     187.196 237.393 217.408  1.00  0.00           H  
ATOM   4021  HG2 GLU P 249     187.214 237.379 219.151  1.00  0.00           H  
ATOM   4022  N   LEU P 250     183.661 238.268 216.011  1.00 28.02           N  
ATOM   4023  CA  LEU P 250     182.999 237.426 215.027  1.00 28.02           C  
ATOM   4024  C   LEU P 250     182.953 238.082 213.639  1.00 28.02           C  
ATOM   4025  O   LEU P 250     183.126 237.377 212.649  1.00 28.02           O  
ATOM   4026  CB  LEU P 250     181.609 236.987 215.524  1.00 28.02           C  
ATOM   4027  CG  LEU P 250     180.864 236.039 214.547  1.00 28.02           C  
ATOM   4028  CD1 LEU P 250     181.585 234.688 214.383  1.00 28.02           C  
ATOM   4029  CD2 LEU P 250     179.386 235.867 214.928  1.00 28.02           C  
ATOM   4030  H   LEU P 250     183.087 238.634 216.758  1.00  0.00           H  
ATOM   4031  HA  LEU P 250     183.607 236.528 214.954  1.00  0.00           H  
ATOM   4032  HB3 LEU P 250     181.017 237.866 215.754  1.00  0.00           H  
ATOM   4033  HB2 LEU P 250     181.719 236.479 216.483  1.00  0.00           H  
ATOM   4034  HG  LEU P 250     180.846 236.486 213.557  1.00  0.00           H  
ATOM   4035 HD11 LEU P 250     180.926 233.838 214.559  1.00  0.00           H  
ATOM   4036 HD12 LEU P 250     181.973 234.582 213.369  1.00  0.00           H  
ATOM   4037 HD13 LEU P 250     182.428 234.578 215.064  1.00  0.00           H  
ATOM   4038 HD21 LEU P 250     178.764 235.846 214.035  1.00  0.00           H  
ATOM   4039 HD22 LEU P 250     179.205 234.935 215.465  1.00  0.00           H  
ATOM   4040 HD23 LEU P 250     179.033 236.671 215.571  1.00  0.00           H  
ATOM   4041  N   TYR P 251     182.767 239.409 213.584  1.00 43.63           N  
ATOM   4042  CA  TYR P 251     182.809 240.174 212.342  1.00 43.63           C  
ATOM   4043  C   TYR P 251     184.152 240.092 211.641  1.00 43.63           C  
ATOM   4044  O   TYR P 251     184.184 239.985 210.420  1.00 43.63           O  
ATOM   4045  CB  TYR P 251     182.478 241.620 212.588  1.00 43.63           C  
ATOM   4046  CG  TYR P 251     182.125 242.411 211.338  1.00 43.63           C  
ATOM   4047  CD1 TYR P 251     183.104 242.751 210.379  1.00 43.63           C  
ATOM   4048  CD2 TYR P 251     180.790 242.790 211.119  1.00 43.63           C  
ATOM   4049  CE1 TYR P 251     182.742 243.389 209.183  1.00 43.63           C  
ATOM   4050  CE2 TYR P 251     180.434 243.485 209.951  1.00 43.63           C  
ATOM   4051  CZ  TYR P 251     181.403 243.758 208.971  1.00 43.63           C  
ATOM   4052  OH  TYR P 251     181.034 244.385 207.822  1.00 43.63           O  
ATOM   4053  H   TYR P 251     182.611 239.932 214.437  1.00  0.00           H  
ATOM   4054  HA  TYR P 251     182.069 239.840 211.645  1.00  0.00           H  
ATOM   4055  HB3 TYR P 251     183.351 242.054 213.068  1.00  0.00           H  
ATOM   4056  HB2 TYR P 251     181.631 241.662 213.275  1.00  0.00           H  
ATOM   4057  HD1 TYR P 251     184.143 242.515 210.536  1.00  0.00           H  
ATOM   4058  HD2 TYR P 251     180.029 242.550 211.848  1.00  0.00           H  
ATOM   4059  HE1 TYR P 251     183.497 243.616 208.444  1.00  0.00           H  
ATOM   4060  HE2 TYR P 251     179.406 243.778 209.792  1.00  0.00           H  
ATOM   4061  HH  TYR P 251     181.791 244.684 207.305  1.00  0.00           H  
ATOM   4062  N   ARG P 252     185.234 240.173 212.412  1.00103.69           N  
ATOM   4063  CA  ARG P 252     186.563 240.093 211.852  1.00103.69           C  
ATOM   4064  C   ARG P 252     186.825 238.762 211.159  1.00103.69           C  
ATOM   4065  O   ARG P 252     187.357 238.783 210.050  1.00103.69           O  
ATOM   4066  CB  ARG P 252     187.568 240.373 212.951  1.00103.69           C  
ATOM   4067  CG  ARG P 252     189.012 239.927 212.647  1.00103.69           C  
ATOM   4068  CD  ARG P 252     189.715 239.072 213.687  1.00103.69           C  
ATOM   4069  NE  ARG P 252     188.955 237.859 214.005  1.00103.69           N  
ATOM   4070  CZ  ARG P 252     189.339 236.904 214.866  1.00103.69           C  
ATOM   4071  NH1 ARG P 252     190.543 236.928 215.453  1.00103.69           N  
ATOM   4072  NH2 ARG P 252     188.502 235.907 215.164  1.00103.69           N1+
ATOM   4073  H   ARG P 252     185.154 240.284 213.414  1.00  0.00           H  
ATOM   4074  HA  ARG P 252     186.671 240.869 211.092  1.00  0.00           H  
ATOM   4075  HB3 ARG P 252     187.235 239.953 213.900  1.00  0.00           H  
ATOM   4076  HB2 ARG P 252     187.530 241.454 213.071  1.00  0.00           H  
ATOM   4077  HG3 ARG P 252     189.547 240.851 212.705  1.00  0.00           H  
ATOM   4078  HG2 ARG P 252     189.213 239.564 211.644  1.00  0.00           H  
ATOM   4079  HD3 ARG P 252     190.029 239.643 214.561  1.00  0.00           H  
ATOM   4080  HD2 ARG P 252     190.625 238.693 213.218  1.00  0.00           H  
ATOM   4081  HE  ARG P 252     188.030 237.802 213.605  1.00  0.00           H  
ATOM   4082 HH12 ARG P 252     190.807 236.220 216.122  1.00  0.00           H  
ATOM   4083 HH11 ARG P 252     191.157 237.713 215.296  1.00  0.00           H  
ATOM   4084 HH22 ARG P 252     188.780 235.183 215.810  1.00  0.00           H  
ATOM   4085 HH21 ARG P 252     187.566 235.897 214.785  1.00  0.00           H  
ATOM   4086  N   THR P 253     186.466 237.648 211.818  1.00 85.51           N  
ATOM   4087  CA  THR P 253     186.736 236.333 211.257  1.00 85.51           C  
ATOM   4088  C   THR P 253     185.945 236.099 209.969  1.00 85.51           C  
ATOM   4089  O   THR P 253     186.559 235.719 208.980  1.00 85.51           O  
ATOM   4090  CB  THR P 253     186.508 235.165 212.241  1.00 85.51           C  
ATOM   4091  OG1 THR P 253     186.992 233.957 211.703  1.00 85.51           O  
ATOM   4092  CG2 THR P 253     185.071 234.924 212.715  1.00 85.51           C  
ATOM   4093  H   THR P 253     185.998 237.697 212.713  1.00  0.00           H  
ATOM   4094  HA  THR P 253     187.797 236.316 210.995  1.00  0.00           H  
ATOM   4095  HB  THR P 253     187.111 235.350 213.115  1.00  0.00           H  
ATOM   4096  HG1 THR P 253     186.377 233.619 211.040  1.00  0.00           H  
ATOM   4097 HG21 THR P 253     185.024 234.043 213.356  1.00  0.00           H  
ATOM   4098 HG22 THR P 253     184.758 235.757 213.327  1.00  0.00           H  
ATOM   4099 HG23 THR P 253     184.352 234.764 211.914  1.00  0.00           H  
ATOM   4100  N   ARG P 254     184.640 236.423 209.970  1.00 38.07           N  
ATOM   4101  CA  ARG P 254     183.790 236.300 208.787  1.00 38.07           C  
ATOM   4102  C   ARG P 254     184.229 237.233 207.662  1.00 38.07           C  
ATOM   4103  O   ARG P 254     184.160 236.813 206.513  1.00 38.07           O  
ATOM   4104  CB  ARG P 254     182.302 236.493 209.130  1.00 38.07           C  
ATOM   4105  CG  ARG P 254     181.953 237.871 209.701  1.00 38.07           C  
ATOM   4106  CD  ARG P 254     180.684 237.868 210.554  1.00 38.07           C  
ATOM   4107  NE  ARG P 254     179.428 237.908 209.817  1.00 38.07           N  
ATOM   4108  CZ  ARG P 254     178.602 238.966 209.754  1.00 38.07           C  
ATOM   4109  NH1 ARG P 254     178.988 240.214 210.049  1.00 38.07           N  
ATOM   4110  NH2 ARG P 254     177.323 238.758 209.436  1.00 38.07           N1+
ATOM   4111  H   ARG P 254     184.202 236.764 210.815  1.00  0.00           H  
ATOM   4112  HA  ARG P 254     183.899 235.276 208.423  1.00  0.00           H  
ATOM   4113  HB3 ARG P 254     182.040 235.715 209.849  1.00  0.00           H  
ATOM   4114  HB2 ARG P 254     181.685 236.298 208.251  1.00  0.00           H  
ATOM   4115  HG3 ARG P 254     181.860 238.578 208.875  1.00  0.00           H  
ATOM   4116  HG2 ARG P 254     182.762 238.196 210.321  1.00  0.00           H  
ATOM   4117  HD3 ARG P 254     180.667 238.519 211.408  1.00  0.00           H  
ATOM   4118  HD2 ARG P 254     180.620 236.887 211.026  1.00  0.00           H  
ATOM   4119  HE  ARG P 254     179.117 237.022 209.445  1.00  0.00           H  
ATOM   4120 HH12 ARG P 254     178.332 240.981 210.024  1.00  0.00           H  
ATOM   4121 HH11 ARG P 254     179.956 240.401 210.275  1.00  0.00           H  
ATOM   4122 HH22 ARG P 254     176.668 239.527 209.417  1.00  0.00           H  
ATOM   4123 HH21 ARG P 254     176.981 237.814 209.336  1.00  0.00           H  
ATOM   4124  N   PHE P 255     184.716 238.439 208.005  1.00 34.41           N  
ATOM   4125  CA  PHE P 255     185.258 239.387 207.045  1.00 34.41           C  
ATOM   4126  C   PHE P 255     186.450 238.788 206.300  1.00 34.41           C  
ATOM   4127  O   PHE P 255     186.374 238.681 205.082  1.00 34.41           O  
ATOM   4128  CB  PHE P 255     185.615 240.720 207.719  1.00 34.41           C  
ATOM   4129  CG  PHE P 255     186.083 241.783 206.752  1.00 34.41           C  
ATOM   4130  CD1 PHE P 255     185.122 242.526 206.042  1.00 34.41           C  
ATOM   4131  CD2 PHE P 255     187.449 241.943 206.439  1.00 34.41           C  
ATOM   4132  CE1 PHE P 255     185.523 243.482 205.128  1.00 34.41           C  
ATOM   4133  CE2 PHE P 255     187.833 242.910 205.522  1.00 34.41           C  
ATOM   4134  CZ  PHE P 255     186.875 243.697 204.900  1.00 34.41           C  
ATOM   4135  H   PHE P 255     184.742 238.719 208.977  1.00  0.00           H  
ATOM   4136  HA  PHE P 255     184.472 239.589 206.314  1.00  0.00           H  
ATOM   4137  HB3 PHE P 255     186.367 240.588 208.495  1.00  0.00           H  
ATOM   4138  HB2 PHE P 255     184.730 241.115 208.215  1.00  0.00           H  
ATOM   4139  HD1 PHE P 255     184.075 242.386 206.246  1.00  0.00           H  
ATOM   4140  HD2 PHE P 255     188.197 241.339 206.930  1.00  0.00           H  
ATOM   4141  HE1 PHE P 255     184.785 244.082 204.623  1.00  0.00           H  
ATOM   4142  HE2 PHE P 255     188.881 243.073 205.317  1.00  0.00           H  
ATOM   4143  HZ  PHE P 255     187.197 244.499 204.259  1.00  0.00           H  
ATOM   4144  N   CYS P 256     187.477 238.344 207.047  1.00 19.77           N  
ATOM   4145  CA  CYS P 256     188.665 237.686 206.505  1.00 19.77           C  
ATOM   4146  C   CYS P 256     188.297 236.460 205.676  1.00 19.77           C  
ATOM   4147  O   CYS P 256     188.688 236.420 204.519  1.00 19.77           O  
ATOM   4148  CB  CYS P 256     189.666 237.239 207.577  1.00 19.77           C  
ATOM   4149  SG  CYS P 256     190.339 238.671 208.422  1.00 19.77           S  
ATOM   4150  H   CYS P 256     187.438 238.438 208.054  1.00  0.00           H  
ATOM   4151  HA  CYS P 256     189.162 238.401 205.846  1.00  0.00           H  
ATOM   4152  HB3 CYS P 256     190.496 236.685 207.134  1.00  0.00           H  
ATOM   4153  HB2 CYS P 256     189.196 236.586 208.314  1.00  0.00           H  
ATOM   4154  HG  CYS P 256     189.225 238.971 209.099  1.00  0.00           H  
ATOM   4155  N   GLU P 257     187.509 235.535 206.252  1.00 22.44           N  
ATOM   4156  CA  GLU P 257     187.039 234.316 205.592  1.00 22.44           C  
ATOM   4157  C   GLU P 257     186.348 234.574 204.250  1.00 22.44           C  
ATOM   4158  O   GLU P 257     186.682 233.917 203.267  1.00 22.44           O  
ATOM   4159  CB  GLU P 257     186.046 233.561 206.483  1.00 22.44           C  
ATOM   4160  CG  GLU P 257     186.638 232.846 207.711  1.00 22.44           C  
ATOM   4161  CD  GLU P 257     185.531 232.179 208.541  1.00 22.44           C  
ATOM   4162  OE1 GLU P 257     184.640 231.551 207.927  1.00 22.44           O  
ATOM   4163  OE2 GLU P 257     185.579 232.299 209.783  1.00 22.44           O1-
ATOM   4164  H   GLU P 257     187.207 235.660 207.210  1.00  0.00           H  
ATOM   4165  HA  GLU P 257     187.902 233.675 205.408  1.00  0.00           H  
ATOM   4166  HB3 GLU P 257     185.522 232.827 205.868  1.00  0.00           H  
ATOM   4167  HB2 GLU P 257     185.278 234.257 206.822  1.00  0.00           H  
ATOM   4168  HG3 GLU P 257     187.248 233.508 208.321  1.00  0.00           H  
ATOM   4169  HG2 GLU P 257     187.316 232.063 207.372  1.00  0.00           H  
ATOM   4170  N   ALA P 258     185.409 235.535 204.237  1.00 19.68           N  
ATOM   4171  CA  ALA P 258     184.695 235.955 203.036  1.00 19.68           C  
ATOM   4172  C   ALA P 258     185.637 236.581 202.007  1.00 19.68           C  
ATOM   4173  O   ALA P 258     185.517 236.279 200.825  1.00 19.68           O  
ATOM   4174  CB  ALA P 258     183.578 236.941 203.394  1.00 19.68           C  
ATOM   4175  H   ALA P 258     185.178 236.028 205.090  1.00  0.00           H  
ATOM   4176  HA  ALA P 258     184.239 235.070 202.589  1.00  0.00           H  
ATOM   4177  HB1 ALA P 258     183.032 237.261 202.506  1.00  0.00           H  
ATOM   4178  HB2 ALA P 258     182.855 236.486 204.071  1.00  0.00           H  
ATOM   4179  HB3 ALA P 258     183.971 237.834 203.881  1.00  0.00           H  
ATOM   4180  N   MET P 259     186.588 237.408 202.464  1.00 44.91           N  
ATOM   4181  CA  MET P 259     187.607 237.986 201.597  1.00 44.91           C  
ATOM   4182  C   MET P 259     188.574 236.957 201.020  1.00 44.91           C  
ATOM   4183  O   MET P 259     189.047 237.164 199.906  1.00 44.91           O  
ATOM   4184  CB  MET P 259     188.383 239.120 202.299  1.00 44.91           C  
ATOM   4185  CG  MET P 259     187.573 240.369 202.702  1.00 44.91           C  
ATOM   4186  SD  MET P 259     186.070 240.763 201.757  1.00 44.91           S  
ATOM   4187  CE  MET P 259     186.725 240.775 200.064  1.00 44.91           C  
ATOM   4188  H   MET P 259     186.643 237.633 203.450  1.00  0.00           H  
ATOM   4189  HA  MET P 259     187.094 238.372 200.724  1.00  0.00           H  
ATOM   4190  HB3 MET P 259     189.203 239.447 201.657  1.00  0.00           H  
ATOM   4191  HB2 MET P 259     188.866 238.724 203.192  1.00  0.00           H  
ATOM   4192  HG3 MET P 259     188.238 241.228 202.642  1.00  0.00           H  
ATOM   4193  HG2 MET P 259     187.309 240.349 203.751  1.00  0.00           H  
ATOM   4194  HE1 MET P 259     186.480 241.721 199.585  1.00  0.00           H  
ATOM   4195  HE2 MET P 259     187.802 240.615 200.019  1.00  0.00           H  
ATOM   4196  HE3 MET P 259     186.241 239.995 199.482  1.00  0.00           H  
ATOM   4197  N   ASP P 260     188.818 235.858 201.745  1.00 22.06           N  
ATOM   4198  CA  ASP P 260     189.669 234.762 201.294  1.00 22.06           C  
ATOM   4199  C   ASP P 260     189.154 234.111 200.016  1.00 22.06           C  
ATOM   4200  O   ASP P 260     189.973 233.851 199.140  1.00 22.06           O  
ATOM   4201  CB  ASP P 260     189.931 233.673 202.359  1.00 22.06           C  
ATOM   4202  CG  ASP P 260     190.594 234.165 203.653  1.00 22.06           C  
ATOM   4203  OD1 ASP P 260     191.229 235.243 203.631  1.00 22.06           O  
ATOM   4204  OD2 ASP P 260     190.564 233.384 204.628  1.00 22.06           O1-
ATOM   4205  H   ASP P 260     188.426 235.771 202.674  1.00  0.00           H  
ATOM   4206  HA  ASP P 260     190.632 235.206 201.034  1.00  0.00           H  
ATOM   4207  HB3 ASP P 260     190.587 232.908 201.940  1.00  0.00           H  
ATOM   4208  HB2 ASP P 260     189.001 233.171 202.621  1.00  0.00           H  
ATOM   4209  N   LYS P 261     187.829 233.900 199.905  1.00105.88           N  
ATOM   4210  CA  LYS P 261     187.229 233.360 198.684  1.00105.88           C  
ATOM   4211  C   LYS P 261     187.282 234.339 197.508  1.00105.88           C  
ATOM   4212  O   LYS P 261     187.367 233.878 196.371  1.00105.88           O  
ATOM   4213  CB  LYS P 261     185.782 232.874 198.915  1.00105.88           C  
ATOM   4214  CG  LYS P 261     184.726 233.957 199.226  1.00105.88           C  
ATOM   4215  CD  LYS P 261     183.309 233.622 198.748  1.00105.88           C  
ATOM   4216  CE  LYS P 261     183.115 233.790 197.232  1.00105.88           C  
ATOM   4217  NZ  LYS P 261     183.013 235.208 196.833  1.00105.88           N1+
ATOM   4218  H   LYS P 261     187.208 234.144 200.663  1.00  0.00           H  
ATOM   4219  HA  LYS P 261     187.815 232.484 198.396  1.00  0.00           H  
ATOM   4220  HB3 LYS P 261     185.767 232.117 199.700  1.00  0.00           H  
ATOM   4221  HB2 LYS P 261     185.482 232.341 198.013  1.00  0.00           H  
ATOM   4222  HG3 LYS P 261     184.994 234.933 198.838  1.00  0.00           H  
ATOM   4223  HG2 LYS P 261     184.683 234.048 200.310  1.00  0.00           H  
ATOM   4224  HD3 LYS P 261     182.585 234.230 199.294  1.00  0.00           H  
ATOM   4225  HD2 LYS P 261     183.080 232.590 199.019  1.00  0.00           H  
ATOM   4226  HE3 LYS P 261     182.220 233.259 196.921  1.00  0.00           H  
ATOM   4227  HE2 LYS P 261     183.935 233.331 196.680  1.00  0.00           H  
ATOM   4228  HZ1 LYS P 261     183.865 235.688 197.085  1.00  0.00           H  
ATOM   4229  HZ2 LYS P 261     182.875 235.270 195.834  1.00  0.00           H  
ATOM   4230  HZ3 LYS P 261     182.233 235.638 197.309  1.00  0.00           H  
ATOM   4231  N   TYR P 262     187.200 235.651 197.801  1.00 39.65           N  
ATOM   4232  CA  TYR P 262     187.140 236.706 196.800  1.00 39.65           C  
ATOM   4233  C   TYR P 262     188.347 236.649 195.868  1.00 39.65           C  
ATOM   4234  O   TYR P 262     188.175 236.457 194.669  1.00 39.65           O  
ATOM   4235  CB  TYR P 262     187.004 238.086 197.466  1.00 39.65           C  
ATOM   4236  CG  TYR P 262     186.924 239.211 196.464  1.00 39.65           C  
ATOM   4237  CD1 TYR P 262     185.694 239.471 195.852  1.00 39.65           C  
ATOM   4238  CD2 TYR P 262     188.068 239.949 196.089  1.00 39.65           C  
ATOM   4239  CE1 TYR P 262     185.624 240.439 194.845  1.00 39.65           C  
ATOM   4240  CE2 TYR P 262     187.968 240.951 195.106  1.00 39.65           C  
ATOM   4241  CZ  TYR P 262     186.730 241.191 194.475  1.00 39.65           C  
ATOM   4242  OH  TYR P 262     186.588 242.066 193.435  1.00 39.65           O  
ATOM   4243  H   TYR P 262     187.158 235.942 198.768  1.00  0.00           H  
ATOM   4244  HA  TYR P 262     186.244 236.530 196.202  1.00  0.00           H  
ATOM   4245  HB3 TYR P 262     187.841 238.294 198.127  1.00  0.00           H  
ATOM   4246  HB2 TYR P 262     186.109 238.100 198.090  1.00  0.00           H  
ATOM   4247  HD1 TYR P 262     184.822 238.902 196.127  1.00  0.00           H  
ATOM   4248  HD2 TYR P 262     189.023 239.741 196.547  1.00  0.00           H  
ATOM   4249  HE1 TYR P 262     184.746 240.601 194.290  1.00  0.00           H  
ATOM   4250  HE2 TYR P 262     188.852 241.497 194.811  1.00  0.00           H  
ATOM   4251  HH  TYR P 262     185.691 242.117 193.098  1.00  0.00           H  
ATOM   4252  N   PHE P 263     189.541 236.766 196.449  1.00 33.95           N  
ATOM   4253  CA  PHE P 263     190.762 236.651 195.685  1.00 33.95           C  
ATOM   4254  C   PHE P 263     191.223 235.189 195.691  1.00 33.95           C  
ATOM   4255  O   PHE P 263     191.200 234.535 196.730  1.00 33.95           O  
ATOM   4256  CB  PHE P 263     191.779 237.648 196.240  1.00 33.95           C  
ATOM   4257  CG  PHE P 263     192.285 237.393 197.642  1.00 33.95           C  
ATOM   4258  CD1 PHE P 263     193.192 236.348 197.922  1.00 33.95           C  
ATOM   4259  CD2 PHE P 263     191.718 238.113 198.709  1.00 33.95           C  
ATOM   4260  CE1 PHE P 263     193.522 236.048 199.234  1.00 33.95           C  
ATOM   4261  CE2 PHE P 263     192.075 237.810 200.012  1.00 33.95           C  
ATOM   4262  CZ  PHE P 263     192.963 236.778 200.273  1.00 33.95           C  
ATOM   4263  H   PHE P 263     189.628 236.870 197.451  1.00  0.00           H  
ATOM   4264  HA  PHE P 263     190.581 236.966 194.660  1.00  0.00           H  
ATOM   4265  HB3 PHE P 263     191.363 238.656 196.189  1.00  0.00           H  
ATOM   4266  HB2 PHE P 263     192.610 237.670 195.564  1.00  0.00           H  
ATOM   4267  HD1 PHE P 263     193.590 235.741 197.126  1.00  0.00           H  
ATOM   4268  HD2 PHE P 263     190.993 238.892 198.522  1.00  0.00           H  
ATOM   4269  HE1 PHE P 263     194.201 235.236 199.449  1.00  0.00           H  
ATOM   4270  HE2 PHE P 263     191.635 238.359 200.832  1.00  0.00           H  
ATOM   4271  HZ  PHE P 263     193.198 236.533 201.297  1.00  0.00           H  
ATOM   4272  N   LEU P 264     191.633 234.697 194.521  1.00 52.75           N  
ATOM   4273  CA  LEU P 264     192.171 233.342 194.352  1.00 52.75           C  
ATOM   4274  C   LEU P 264     193.732 233.457 194.324  1.00 52.75           C  
ATOM   4275  O   LEU P 264     194.187 234.091 193.353  1.00 52.75           O  
ATOM   4276  CB  LEU P 264     191.677 232.749 193.002  1.00 52.75           C  
ATOM   4277  CG  LEU P 264     190.188 232.354 192.990  1.00 52.75           C  
ATOM   4278  CD1 LEU P 264     189.237 233.560 193.039  1.00 52.75           C  
ATOM   4279  CD2 LEU P 264     189.884 231.494 191.756  1.00 52.75           C  
ATOM   4280  OXT LEU P 264     194.337 232.911 195.279  1.00 52.75           O1-
ATOM   4281  H   LEU P 264     191.547 235.256 193.681  1.00  0.00           H  
ATOM   4282  HA  LEU P 264     191.856 232.663 195.150  1.00  0.00           H  
ATOM   4283  HB3 LEU P 264     192.250 231.845 192.790  1.00  0.00           H  
ATOM   4284  HB2 LEU P 264     191.866 233.429 192.170  1.00  0.00           H  
ATOM   4285  HG  LEU P 264     189.988 231.737 193.867  1.00  0.00           H  
ATOM   4286 HD11 LEU P 264     188.260 233.303 192.632  1.00  0.00           H  
ATOM   4287 HD12 LEU P 264     189.064 233.887 194.064  1.00  0.00           H  
ATOM   4288 HD13 LEU P 264     189.611 234.399 192.462  1.00  0.00           H  
ATOM   4289 HD21 LEU P 264     188.821 231.266 191.677  1.00  0.00           H  
ATOM   4290 HD22 LEU P 264     190.185 231.999 190.838  1.00  0.00           H  
ATOM   4291 HD23 LEU P 264     190.414 230.542 191.801  1.00  0.00           H  
TER    4292      LEU P 264
HETATM 4293  O1  UNK   900     187.797 255.625 198.879  1.00  0.00           O  
HETATM 4294  O2  UNK   900     181.472 256.307 202.471  1.00  0.00           O  
HETATM 4295  N1  UNK   900     185.901 255.742 200.962  1.00  0.00           N  
HETATM 4296  N2  UNK   900     183.652 256.013 201.690  1.00  0.00           N  
HETATM 4297  N3  UNK   900     183.072 256.012 203.999  1.00  0.00           N  
HETATM 4298  N4  UNK   900     184.582 255.611 205.680  1.00  0.00           N  
HETATM 4299  N5  UNK   900     185.743 255.855 206.245  1.00  0.00           N  
HETATM 4300  N6  UNK   900     178.752 257.334 203.341  1.00  0.00           N  
HETATM 4301  C1  UNK   900     187.247 256.283 201.156  1.00  0.00           C  
HETATM 4302  C2  UNK   900     185.461 255.753 199.573  1.00  0.00           C  
HETATM 4303  C3  UNK   900     188.241 255.556 200.232  1.00  0.00           C  
HETATM 4304  C4  UNK   900     186.515 255.045 198.711  1.00  0.00           C  
HETATM 4305  C5  UNK   900     184.955 255.806 202.004  1.00  0.00           C  
HETATM 4306  C6  UNK   900     185.350 255.638 203.348  1.00  0.00           C  
HETATM 4307  C7  UNK   900     184.342 255.743 204.316  1.00  0.00           C  
HETATM 4308  C8  UNK   900     182.783 256.086 202.705  1.00  0.00           C  
HETATM 4309  C9  UNK   900     180.983 256.341 201.136  1.00  0.00           C  
HETATM 4310  C10 UNK   900     179.446 256.408 201.185  1.00  0.00           C  
HETATM 4311  C11 UNK   900     178.912 257.564 202.017  1.00  0.00           C  
HETATM 4312  C12 UNK   900     178.626 258.810 201.423  1.00  0.00           C  
HETATM 4313  C13 UNK   900     186.909 256.546 208.223  1.00  0.00           C  
HETATM 4314  C14 UNK   900     185.700 256.183 207.484  1.00  0.00           C  
HETATM 4315  C15 UNK   900     187.928 257.610 210.172  1.00  0.00           C  
HETATM 4316  C16 UNK   900     186.781 257.228 209.447  1.00  0.00           C  
HETATM 4317  C17 UNK   900     188.197 256.254 207.729  1.00  0.00           C  
HETATM 4318  C18 UNK   900     178.194 259.869 202.244  1.00  0.00           C  
HETATM 4319  C19 UNK   900     189.207 257.285 209.688  1.00  0.00           C  
HETATM 4320  C20 UNK   900     189.342 256.618 208.463  1.00  0.00           C  
HETATM 4321  C21 UNK   900     178.309 258.344 204.116  1.00  0.00           C  
HETATM 4322  C22 UNK   900     178.023 259.630 203.620  1.00  0.00           C  
HETATM 4323  C23 UNK   900     187.805 258.463 211.409  1.00  0.00           C  
HETATM 4324  H1  UNK   900     187.233 257.349 200.930  1.00  0.00           H  
HETATM 4325  H2  UNK   900     187.595 256.203 202.182  1.00  0.00           H  
HETATM 4326  H3  UNK   900     184.506 255.238 199.457  1.00  0.00           H  
HETATM 4327  H4  UNK   900     185.320 256.783 199.242  1.00  0.00           H  
HETATM 4328  H5  UNK   900     188.353 254.512 200.533  1.00  0.00           H  
HETATM 4329  H6  UNK   900     189.230 256.008 200.307  1.00  0.00           H  
HETATM 4330  H7  UNK   900     186.597 254.010 199.025  1.00  0.00           H  
HETATM 4331  H8  UNK   900     186.235 255.069 197.658  1.00  0.00           H  
HETATM 4332  H9  UNK   900     186.366 255.427 203.641  1.00  0.00           H  
HETATM 4333  H10 UNK   900     181.376 257.209 200.608  1.00  0.00           H  
HETATM 4334  H11 UNK   900     181.290 255.449 200.588  1.00  0.00           H  
HETATM 4335  H12 UNK   900     179.048 256.480 200.173  1.00  0.00           H  
HETATM 4336  H13 UNK   900     179.060 255.475 201.597  1.00  0.00           H  
HETATM 4337  H14 UNK   900     183.745 255.577 206.242  1.00  0.00           H  
HETATM 4338  H15 UNK   900     178.778 258.960 200.365  1.00  0.00           H  
HETATM 4339  H16 UNK   900     184.747 256.228 208.016  1.00  0.00           H  
HETATM 4340  H17 UNK   900     185.800 257.496 209.812  1.00  0.00           H  
HETATM 4341  H18 UNK   900     188.317 255.750 206.781  1.00  0.00           H  
HETATM 4342  H19 UNK   900     177.992 260.845 201.827  1.00  0.00           H  
HETATM 4343  H20 UNK   900     190.090 257.598 210.222  1.00  0.00           H  
HETATM 4344  H21 UNK   900     190.331 256.410 208.083  1.00  0.00           H  
HETATM 4345  H22 UNK   900     178.191 258.126 205.168  1.00  0.00           H  
HETATM 4346  H23 UNK   900     177.687 260.414 204.281  1.00  0.00           H  
HETATM 4347  H24 UNK   900     187.160 258.010 212.162  1.00  0.00           H  
HETATM 4348  H25 UNK   900     188.792 258.657 211.824  1.00  0.00           H  
HETATM 4349  H26 UNK   900     187.397 259.429 211.127  1.00  0.00           H  
CONECT 4293 4303 4304
CONECT 4294 4308 4309
CONECT 4295 4301 4302 4305
CONECT 4296 4305 4308
CONECT 4296 4305
CONECT 4297 4307 4308
CONECT 4297 4308
CONECT 4298 4299 4307 4337
CONECT 4299 4298 4314
CONECT 4299 4314
CONECT 4300 4311 4321
CONECT 4300 4321
CONECT 4301 4295 4303 4324 4325
CONECT 4302 4295 4304 4326 4327
CONECT 4303 4293 4301 4328 4329
CONECT 4304 4293 4302 4330 4331
CONECT 4305 4295 4296 4306
CONECT 4305 4296
CONECT 4306 4305 4307 4332
CONECT 4306 4307
CONECT 4307 4297 4298 4306
CONECT 4307 4306
CONECT 4308 4294 4296 4297
CONECT 4308 4297
CONECT 4309 4294 4310 4333 4334
CONECT 4310 4309 4311 4335 4336
CONECT 4311 4300 4310 4312
CONECT 4311 4312
CONECT 4312 4311 4318 4338
CONECT 4312 4311
CONECT 4313 4314 4316 4317
CONECT 4313 4317
CONECT 4314 4299 4313 4339
CONECT 4314 4299
CONECT 4315 4316 4319 4323
CONECT 4315 4316
CONECT 4316 4313 4315 4340
CONECT 4316 4315
CONECT 4317 4313 4320 4341
CONECT 4317 4313
CONECT 4318 4312 4322 4342
CONECT 4318 4322
CONECT 4319 4315 4320 4343
CONECT 4319 4320
CONECT 4320 4317 4319 4344
CONECT 4320 4319
CONECT 4321 4300 4322 4345
CONECT 4321 4300
CONECT 4322 4318 4321 4346
CONECT 4322 4318
CONECT 4323 4315 4347 4348 4349
CONECT 4324 4301
CONECT 4325 4301
CONECT 4326 4302
CONECT 4327 4302
CONECT 4328 4303
CONECT 4329 4303
CONECT 4330 4304
CONECT 4331 4304
CONECT 4332 4306
CONECT 4333 4309
CONECT 4334 4309
CONECT 4335 4310
CONECT 4336 4310
CONECT 4337 4298
CONECT 4338 4312
CONECT 4339 4314
CONECT 4340 4316
CONECT 4341 4317
CONECT 4342 4318
CONECT 4343 4319
CONECT 4344 4320
CONECT 4345 4321
CONECT 4346 4322
CONECT 4347 4323
CONECT 4348 4323
CONECT 4349 4323
END   
