# Supplementary material for: Discovery of a First-in-Class Degrader for the Lipid Kinase PIKfyve
Source: J Med Chem. 2023 Aug 21;66(17):12432–45. doi: 10.1021/acs.jmedchem.3c00912 (PMC10510382; doi:10.1021/acs.jmedchem.3c00912)
Supplement: Supplementary file 4 — jm3c00912_si_004.xlsx [file jm3c00912_si_004.xlsx]

## Sheet: Sheet1
	log2 FC (PIK5-12d/DMSO)	negative log10 p value
Q15149	0.03	0.006192
Q14980	-0.04	0.010482
O75369	-0.04	0.010482
P78527	-0.33	2.20677
P35579	0.06	0.021943
Q13813	0.06	0.021458
P49327	-0.14	0.192595
P10809	0.1	0.077033
P49792	-0.09	0.062145
Q14204	-0.06	0.021943
P35580	0.11	0.081351
Q01082	0.03	0.006192
P12270	-0.04	0.010482
P38646	0.1	0.073001
Q14789	0.03	0.006192
P46013	-0.08	0.039677
P14625	0.05	0.013635
P11142	0.07	0.024853
Q9P2E9	0.19	0.470166
Q9Y490	0.03	0.006192
O75643	-0.04	0.010639
P42704	-0.01	0.004103
Q5JRA6	0.03	0.009148
Q8WXH0	-0.01	0.002158
P11021	0.17	0.367022
Q02880	-0.17	0.320608
Q6P2Q9	-0.11	0.079815
Q00610	-0.12	0.124052
Q99996	0.03	0.006192
O15020	0.02	0.00481
P55072	0.06	0.021943
P09874	0	0.00011
P06576	0.06	0.021943
Q86UP2	0.19	0.484542
Q14839	0	0.000476
Q9UQ35	0.01	0.003504
P46939	0.06	0.021458
Q12888	-0.06	0.021458
Q14676	-0.07	0.027863
P08238	0.01	0.002158
P20700	-0.06	0.019475
Q9Y4K1	0.06	0.021458
Q9UM54	-0.03	0.007105
Q9Y4L1	0.11	0.082653
P52272	0.04	0.010675
P34932	0.01	0.004103
P98160	0.39	3.1877
O14497	0.01	0.004103
Q09666	0.07	0.022304
P13667	0.14	0.180351
Q92616	-0.21	0.602398
P55265	0.04	0.010675
P07900	0.07	0.021943
Q9NR30	-0.06	0.021458
Q13263	0.06	0.021442
Q12906	0.09	0.050467
Q9UQE7	-0.08	0.039789
Q08211	-0.07	0.026191
Q00839	0.02	0.004564
P15924	0.06	0.021458
P05023	0.12	0.111229
P68371	-0.02	0.00481
Q7Z406	0.02	0.00481
P14866	0.07	0.023215
P11388	-0.12	0.113338
O75533	-0.02	0.00481
P05787	0.06	0.021458
P60709	0.15	0.227282
P07437	-0.06	0.021458
Q14683	-0.1	0.069975
Q14966	0.01	0.001764
Q5UIP0	-0.05	0.019362
P05783	0.08	0.044795
Q96T23	0.08	0.044795
P46940	-0.14	0.203004
O43707	0	0.00011
Q92922	0.01	0.001687
Q14690	-0.11	0.082061
P33176	0.02	0.00481
P27816	-0.04	0.010482
P35221	0.11	0.078795
P27797	0.17	0.337986
P07237	0.14	0.213065
Q9BQG0	-0.19	0.443944
Q13085	-0.13	0.149692
O75475	-0.04	0.010482
P16615	-0.03	0.009148
P24752	0.06	0.021943
P04406	0	0.000605
P30101	0.2	0.517404
Q13428	0.04	0.010482
Q5VYK3	-0.06	0.021943
P18583	-0.04	0.011108
Q9BTC0	-0.03	0.007824
Q71U36	-0.08	0.044021
P22314	0.03	0.006192
Q8TAQ2	-0.02	0.00481
P13010	0.09	0.058255
Q96T58	-0.01	0.001829
P14618	-0.18	0.430356
P27824	0.16	0.29461
P22626	0.14	0.182837
Q29RF7	-0.08	0.042568
Q9NYF8	0	0.001117
P42166	0.07	0.024853
Q9UKV3	0.02	0.00481
Q02790	-0.04	0.010482
P21333	-0.01	0.002158
P13639	0.01	0.004103
P11047	0.09	0.053258
Q9UPN3	0.09	0.053258
Q13885	0.02	0.006192
Q15393	0.15	0.260768
P11387	-0.14	0.190705
Q8WYP5	-0.16	0.288069
P43243	0.04	0.010482
P40939	-0.03	0.006192
Q92945	-0.04	0.010482
P04350	0.02	0.00011
Q9NYU2	0.06	0.021943
P19367	0.01	0.003504
P07814	-0.03	0.009408
P25705	-0.05	0.01537
Q14697	0.14	0.178694
Q9UHB6	0.19	0.444109
P00367	0.03	0.006192
P19338	0.08	0.044021
Q14974	0.03	0.006794
Q03164	-0.14	0.180351
O60506	0.05	0.018257
P78347	0.03	0.006332
O60763	-0.03	0.008802
O60264	-0.1	0.077033
Q86UE4	0.17	0.336747
Q9UPQ0	0.13	0.150007
P49750	0.01	0.002158
Q99798	-0.02	0.00481
Q9UIG0	-0.12	0.107042
P48634	0.07	0.023215
Q86U86	-0.08	0.044021
Q8WUY3	0.06	0.021458
P31948	0.02	0.004564
P12956	-0.01	0.002158
P55060	-0.22	0.701592
O15027	0	0.00011
Q7KZF4	0.06	0.021943
Q16891	0.08	0.031615
P68366	-0.09	0.044795
Q9BQE3	0.05	0.012771
Q04637	-0.04	0.010675
P46100	-0.03	0.007824
Q86VP6	-0.18	0.407127
P23246	0.06	0.021458
Q7LBC6	0	0.00011
P24928	-0.1	0.069975
O60716	0.1	0.067032
Q02218	0.04	0.010482
P02545	-0.04	0.010482
P13637	0.13	0.105622
O43290	0.13	0.156425
Q15029	0.13	0.154092
Q14978	0.03	0.007824
P21796	-0.04	0.010482
Q07157	-0.04	0.010675
P51532	-0.02	0.006192
P25205	-0.06	0.021943
P61978	0.03	0.009148
P35658	0.01	0.001687
Q92841	0.01	0.004103
Q8TEM1	0	0.00011
P06733	-0.04	0.010675
P26599	0.08	0.030245
P28331	0.07	0.024853
Q92538	0.04	0.010482
O00410	-0.04	0.010482
Q08378	0	0.000526
P22102	-0.07	0.02673
Q96AE4	-0.01	0.004103
O00567	0.03	0.006192
Q02952	0.05	0.01537
P49321	0.01	0.004103
Q15424	0.12	0.105622
P11498	-0.02	0.00481
Q13439	0.02	0.006192
Q14157	0.03	0.007824
Q13435	0.1	0.069975
Q32MZ4	-0.05	0.018212
P62258	-0.03	0.006192
Q99590	-0.01	0.002629
Q6KC79	-0.05	0.014273
Q08379	-0.02	0.004103
Q9H0A0	-0.28	1.37179
Q92878	0	0.001247
O60701	-0.14	0.206547
P00558	0.06	0.021458
Q5JRX3	0.02	0.00481
P51659	0.03	0.006911
O95831	0.02	0.005338
Q9Y678	-0.2	0.502803
Q12830	-0.02	0.005338
P06744	0.05	0.01537
P68104	0.07	0.023215
P52948	-0.14	0.178335
P49756	0.26	1.08313
Q9Y520	0.06	0.021458
Q13576	-0.02	0.00481
Q9UJS0	-0.11	0.101278
P42167	-0.08	0.038399
P31040	-0.05	0.012771
P07942	0.11	0.083714
P60174	-0.05	0.01537
Q08J23	-0.04	0.010482
Q15459	0.08	0.044795
Q92896	0.03	0.006192
Q07065	0.13	0.150007
Q9BUJ2	-0.02	0.004103
O95573	-0.07	0.024853
P78371	0.06	0.021943
Q9H583	-0.33	2.19958
P0DMV9	0.1	0.076562
Q8NFC6	0.05	0.012771
Q15365	-0.01	0.002158
Q9Y2X3	-0.11	0.078415
Q03252	-0.06	0.021943
Q7KZ85	-0.06	0.020835
P06748	0.15	0.219385
Q9Y2W1	0	0.000666
P29401	-0.26	1.11266
P11940	-0.05	0.014736
Q99666	-0.09	0.023215
P68133	0.06	0.021943
Q9H2P0	-0.02	0.004564
Q99459	0.15	0.268818
P46060	0.03	0.007824
Q7Z5J4	-0.07	0.023215
O43390	0.05	0.018212
Q12955	0.02	0.006192
P18206	-0.03	0.009408
P12814	-0.02	0.00481
Q92900	0.07	0.026188
P04844	0.06	0.021458
O75367	-0.16	0.282325
P02786	0.22	0.711589
Q1KMD3	-0.04	0.010482
Q8NI27	0	0.00011
P53621	-0.27	1.16885
Q12873	-0.12	0.110632
P05455	-0.01	0.004103
P50990	-0.01	0.002158
Q9H0D6	0.03	0.009408
P15309	0.2	0.567304
P51610	0	0.00011
Q92804	0.15	0.230294
P55786	-0.02	0.00481
Q12789	-0.02	0.006192
Q8IWJ2	-0.01	0.004103
Q8WUM4	0.04	0.010482
P09651	0.13	0.153179
Q13509	-0.11	0.039789
P67809	0.03	0.009577
P07996	-0.06	0.021458
P22695	-0.02	0.00481
Q14643	-0.04	0.010482
Q92597	0	0.00011
Q14573	-0.14	0.196703
O15240	0.05	0.01537
P55809	0.07	0.023288
Q12931	-0.01	0.002158
Q9Y5B9	-0.21	0.578379
Q9BUQ8	-0.02	0.00481
Q12797	0.11	0.086911
Q14151	0.19	0.494431
P40926	0.08	0.037685
Q9UBT2	-0.02	0.00481
O43143	-0.07	0.024853
P31943	0.08	0.044021
Q9UGU0	-0.02	0.00481
Q9ULU4	-0.03	0.009408
Q99460	-0.04	0.010578
O14980	-0.23	0.785392
P49916	0.01	0.002158
Q7Z6Z7	-0.06	0.021943
Q00341	-0.03	0.006192
Q9NVP1	-0.3	1.58161
Q9NTI5	-0.13	0.168734
O75976	0.22	0.71189
Q96KP4	0.02	0.006192
Q15643	0.04	0.010482
Q9NXV6	0.04	0.010675
P55196	0.02	0.004103
P50395	-0.09	0.050903
P17987	-0.03	0.006794
Q6ISB3	-0.07	0.022304
P35222	0.09	0.0585
Q92576	0.04	0.010482
P98194	0.15	0.213272
Q5TH69	-0.06	0.020835
P48735	0.01	0.0021
Q14160	0.07	0.03435
O94826	0.04	0.011886
P31942	0.05	0.018257
P23528	-0.06	0.021458
Q6WCQ1	0.04	0.010675
P11717	0.12	0.130865
Q9H307	-0.09	0.054228
P14923	0.14	0.218417
P50851	-0.14	0.213065
Q9BXP5	0.01	0.002158
Q9C0C2	0.08	0.042539
P30876	-0.13	0.167132
Q5SSJ5	-0.23	0.789079
P50991	-0.06	0.021943
Q6DD88	0.1	0.068589
P07195	-0.06	0.021458
Q15084	0.15	0.26007
P49790	-0.05	0.01537
Q92621	-0.37	2.83358
Q13838	0.05	0.01324
P53396	-0.11	0.098463
Q6WKZ4	0.07	0.024853
P60842	-0.04	0.010482
Q9H845	-0.03	0.007824
O94906	-0.03	0.007824
Q6PKG0	0.02	0.00481
Q07021	0.04	0.010482
Q15366	0.03	0.006192
Q5JTZ9	0.02	0.005511
P04075	-0.1	0.067032
P46087	-0.18	0.403425
Q9UK61	-0.08	0.039276
P26640	-0.13	0.143379
P27348	0.04	0.009408
P53618	-0.13	0.138464
Q14247	0.01	0.001607
Q96I99	0.08	0.039789
P58107	0.03	0.006192
Q7L2E3	-0.13	0.143379
Q9BW04	-0.03	0.007064
Q9H2U2	0.02	0.006192
P63104	-0.08	0.042539
P11177	0.03	0.006192
P12532	0.1	0.066199
Q9UBW7	-0.02	0.00481
Q14566	-0.07	0.023215
P49368	-0.01	0.003504
Q96ST3	-0.05	0.015993
P27708	-0.05	0.018212
Q03701	-0.16	0.276322
O60282	-0.03	0.007824
Q96KR1	0.12	0.135965
P04843	0.07	0.022304
P17844	-0.13	0.165819
P13804	-0.01	0.004103
O75694	-0.06	0.021943
O75874	0.02	0.00481
Q16531	-0.03	0.006192
P0DJD0	-0.3	0.606615
O00267	-0.06	0.021458
P49736	-0.07	0.024476
P48643	-0.03	0.006192
P10275	-0.07	0.023772
Q92614	0.01	0.002629
Q8TCS8	-0.02	0.005839
P18669	0.06	0.021458
Q9UHD8	0	0.00011
Q8N1F7	-0.13	0.138464
P17480	-0.12	0.122475
Q14684	0	0.00011
P12277	-0.02	0.005338
O75376	0.02	0.004297
O60313	0.03	0.006911
P31939	-0.07	0.022265
P07954	0.06	0.021943
Q13045	-0.09	0.065791
Q92499	-0.1	0.075035
Q99832	-0.06	0.021943
P62937	-0.05	0.017853
P49588	-0.02	0.005338
Q8N163	0	0.001607
P10412	-0.03	0.008245
Q8WUM0	-0.11	0.092405
P00338	-0.06	0.021458
Q5JTH9	-0.25	1.13882
O00571	-0.28	1.38693
O60216	-0.06	0.021458
Q9UJZ1	0.03	0.006192
Q9Y4W6	0.05	0.01324
O60814	-0.07	0.030245
Q9Y394	0.06	0.021943
Q99880	-0.26	0.50231
Q5T5P2	0.01	0.004103
Q96N67	0.01	0.002158
Q10567	-0.01	0.00289
Q5JPE7	0.12	0.023288
P22033	0	0.00131
Q9HC35	-0.03	0.006192
P49419	0.02	0.005338
Q9NSE4	0.02	0.00481
P29966	-0.05	0.012771
Q99623	-0.14	0.180351
Q9NW13	-0.13	0.16653
Q04609	0.06	0.021458
Q15155	0.14	0.196535
Q9UHX1	-0.01	0.001687
Q9Y265	0.05	0.01537
P46459	0.02	0.00481
P11586	-0.05	0.012771
Q15181	0.04	0.010482
P07339	0.13	0.150764
Q13200	-0.11	0.080494
Q96DT7	-0.08	0.042054
P35251	-0.04	0.010482
O60341	-0.13	0.172084
Q9ULC5	0.02	0.005338
Q7L014	0.01	0.002158
O75390	0.08	0.030427
A6NHR9	-0.12	0.116803
P52209	0.03	0.006192
Q8NBJ4	0.03	0.007105
P36776	0.03	0.006281
P18754	0.05	0.021458
P39880	0.1	0.067032
P55084	-0.13	0.15812
Q9UKN8	-0.03	0.007824
Q9HCH5	0.04	0.010482
P31150	0	0.00011
O75400	0.13	0.153179
P54578	-0.07	0.023215
P30153	0.03	0.009148
Q9Y230	-0.05	0.01537
Q14152	-0.08	0.044035
P26641	-0.15	0.242733
Q13011	0	0.00011
P51858	-0.09	0.054228
Q9P0K7	0.06	0.021458
Q16643	0.13	0.141032
Q02252	0.06	0.021943
P34897	0.03	0.007824
P32322	0.04	0.010482
Q9Y4A5	-0.2	0.566071
P31930	0.05	0.012771
Q7Z3K3	-0.07	0.031615
Q05639	0	0.000973
P35606	-0.05	0.01537
P31946	-0.01	0.002158
P07910	0.06	0.021458
P20810	-0.02	0.005338
Q9BXT4	0.02	0.005511
P48449	0.07	0.024853
O95202	0.03	0.006911
P51531	-0.09	0.044021
P49711	-0.03	0.007929
Q15233	0	0.00011
Q96FV9	0.05	0.015993
P43304	0.09	0.062145
P07384	-0.17	0.386773
P23229	0.17	0.356248
O94854	0.13	0.07078
Q96PK6	0.08	0.042579
Q8IX12	0.02	0.005338
Q9BVJ6	-0.09	0.065581
Q12769	-0.22	0.629867
Q03188	-0.06	0.021458
Q9H9B1	-0.02	0.005338
P53992	-0.12	0.102507
Q8N3U4	-0.13	0.180351
Q9NVI7	-0.07	0.025606
Q02818	0.09	0.058822
Q93009	-0.05	0.018212
P23526	-0.14	0.194163
P14314	0.19	0.461821
Q96SI9	0.05	0.01537
P27694	-0.13	0.135965
P16403	-0.04	0.010482
Q68CP9	-0.16	0.288069
P46777	-0.14	0.210724
Q9UKJ3	-0.01	0.002158
Q14203	0.13	0.168734
Q14669	-0.1	0.077033
P22234	0.02	0.004103
Q6PJT7	0.09	0.058575
P38919	-0.13	0.136226
P08621	0.04	0.010675
Q01780	-0.05	0.017545
P55884	-0.09	0.058822
P33991	-0.09	0.064302
Q9C0D5	-0.1	0.067763
P12830	0.11	0.098953
P20020	0.08	0.050467
Q14126	0.17	0.400399
O00429	-0.07	0.029309
Q12788	-0.1	0.074204
O14974	0.05	0.013723
P22307	0.08	0.041528
P45880	-0.01	0.004103
Q9UBU9	-0.05	0.015993
Q9BSJ8	0.09	0.067032
P54886	-0.03	0.007824
P63010	-0.04	0.010482
Q5T4S7	-0.11	0.072718
Q12874	0.18	0.403697
P51991	0.02	0.004103
P28838	0.06	0.021458
P16435	0.08	0.034954
Q9P0M6	-0.11	0.092123
O15523	-0.1	0.030245
Q01970	-0.01	0.00131
Q9H0B6	0.02	0.005338
Q8WWM7	0.04	0.012231
Q13573	0.03	0.008245
Q13330	-0.14	0.180351
P26368	0.06	0.021943
Q13310	-0.02	0.00481
P82094	0.12	0.135823
O00159	-0.05	0.01537
P52597	0.02	0.006192
Q969G3	0.01	0.002158
Q8IX01	0.03	0.007105
P49411	-0.02	0.00481
O60832	-0.07	0.024853
Q7KZI7	-0.08	0.041528
Q9NTJ5	0.01	0.002158
Q5VT52	0.04	0.009853
P61981	-0.06	0.021943
Q8NC51	-0.01	0.004103
Q9H0U4	0.08	0.044021
Q96RP9	-0.07	0.021943
P51149	0.15	0.258728
Q9UKX7	-0.01	0.002158
Q96HC4	-0.07	0.024638
O95785	0.08	0.042539
Q5H9R7	-0.03	0.010482
O43852	0.09	0.062459
P08559	-0.04	0.010482
Q9ULL5	0.1	0.077033
P30084	-0.04	0.010675
O95232	0.05	0.012771
Q15020	-0.09	0.062459
P09622	-0.15	0.26639
Q7Z2W4	-0.07	0.029309
Q13443	0.16	0.341118
P51572	0.15	0.236896
O60292	0.03	0.006332
Q9NUB1	-0.02	0.006192
Q9Y618	0.05	0.013635
O15031	0.21	0.63043
O76021	-0.12	0.111229
P42765	0.08	0.044795
O00148	0.1	0.071539
Q9Y2U8	-0.05	0.015871
P22087	-0.16	0.316258
Q8NI36	-0.08	0.044021
Q96KQ7	-0.05	0.013635
P10515	0.06	0.022304
P35232	-0.02	0.00481
Q06210	-0.05	0.018212
P05114	0.16	0.275689
P00505	-0.33	2.19873
P16402	-0.03	0.007824
Q5QJE6	-0.07	0.022304
Q7Z434	0.03	0.006192
P54920	0.02	0.00481
Q9H7N4	0.03	0.009148
P16422	0.26	1.15179
Q9NWH9	-0.02	0.005321
Q9NY33	-0.07	0.023288
O15042	0.1	0.069975
P40227	-0.01	0.00279
Q9GZR7	-0.08	0.039198
Q99714	-0.01	0.002158
Q96I24	0.04	0.01324
Q92598	0.04	0.010482
Q14008	0.03	0.009148
P45974	-0.01	0.003504
P13798	0	0.001247
P68431	-0.09	0.053292
O94979	-0.05	0.012231
Q96CS3	0.13	0.156425
P07602	0.17	0.319928
Q92667	-0.02	0.00481
P43897	-0.02	0.004147
Q15154	0.08	0.044795
Q9UMS4	0.09	0.066955
Q15075	0.11	0.092163
P78344	0.04	0.012771
O96019	0.02	0.00481
Q92797	0.08	0.044021
P08237	-0.1	0.07078
P42285	-0.01	0.004103
Q9HAV4	-0.13	0.16653
P21281	0.01	0.002629
P49006	0.04	0.010482
Q6UB35	-0.04	0.010482
P49915	-0.06	0.021458
Q14498	0.08	0.044021
P51649	0.1	0.073213
P35241	-0.06	0.021458
Q9UHB9	0.06	0.021943
Q9P2J5	-0.16	0.282456
Q96A33	0.12	0.115948
Q9ULD0	0.06	0.021458
Q09161	-0.01	0.002629
Q96T37	-0.08	0.044795
Q9P2M7	-0.03	0.006192
O76031	0.02	0.005338
O94925	0.06	0.021458
P29144	0.07	0.024853
Q9UIQ6	0.18	0.3544
O43823	0.05	0.018212
Q14914	-0.07	0.027293
P30044	0.03	0.007264
O43719	-0.07	0.024853
O15355	-0.01	0.003905
O43175	0.03	0.007824
Q5VZL5	0.05	0.019362
O15439	0.03	0.006896
Q9P258	-0.1	0.068589
P17980	0.02	0.00481
Q14938	-0.01	0.002629
O75691	-0.35	2.70027
P36871	-0.01	0.000734
P23284	0.12	0.118431
Q8IY81	-0.22	0.484542
P15311	-0.01	0.002158
P50416	-0.03	0.007105
P23588	-0.01	0.003504
O75131	0.11	0.083714
Q9Y446	0.1	0.067032
P13861	0.05	0.012771
P25445	0.14	0.196233
Q13835	-0.06	0.01537
P50895	0.24	1.07429
Q7Z417	0.05	0.021458
P63244	-0.16	0.310092
P38606	0.05	0.017052
Q9NZN5	0.05	0.013635
Q9UMN6	0.04	0.010675
Q13148	-0.03	0.009148
P05067	0.6	9.03997
Q6ZRV2	-0.09	0.041528
Q96DI7	0.08	0.042539
Q71DI3	-0.21	0.557348
Q5JTV8	-0.01	0.004103
P36578	-0.19	0.494734
O60885	-0.01	0.002158
P62424	-0.36	2.69038
P54727	-0.02	0.005272
P23193	-0.02	0.00481
P61106	0.02	0.00481
P08727	0.04	0.010675
Q9UQ80	0.02	0.004439
O00461	0.05	0.017853
P33121	0.06	0.021458
Q9Y383	-0.03	0.007824
Q9Y512	-0.1	0.053108
O00232	-0.05	0.01537
Q16777	-0.02	0.004103
P54819	0.08	0.030427
Q9H8H0	-0.07	0.029309
Q49A26	-0.2	0.596528
Q16181	0.09	0.062145
Q15061	-0.07	0.023215
Q9UBQ7	0	0.0013
A2RRP1	-0.03	0.006192
O75152	0.07	0.028745
P34931	0.05	0.007105
Q99873	-0.08	0.044021
P62820	0.06	0.021943
Q8NFD5	0.07	0.024853
P0DP25	0.16	0.270428
O95071	0.09	0.052964
O43242	-0.29	1.51224
Q08945	-0.06	0.021943
P30038	0.06	0.021458
P54652	0	0.002158
P14410	-0.01	0.003504
Q12905	-0.02	0.004103
P23786	0.04	0.010482
Q8IZL8	-0.03	0.006861
P35998	0	0.00011
Q86XP3	0.01	0.00221
Q86V15	0.06	0.020614
A0A0B4J2D5	0.03	0.006192
Q6UXG2	0.15	0.228355
O60610	0.04	0.010639
Q13510	0.01	0.002457
Q9UNM6	-0.05	0.015993
O60841	-0.06	0.021458
Q13409	0.04	0.010482
P41252	-0.27	1.15179
Q99497	0.03	0.009408
Q9H4A3	0.03	0.007824
P49748	-0.06	0.021943
Q8IWX8	0.12	0.145863
Q9UNX4	-0.24	0.829696
P13489	0.03	0.006192
Q16134	0.09	0.068589
P30086	0	0.00011
O95347	-0.04	0.010482
O95602	-0.05	0.019794
O75083	-0.04	0.013635
P12268	0.06	0.021943
Q14240	-0.06	0.018212
Q9BY77	0.08	0.046344
Q9H2G2	-0.04	0.010482
A0A2R8Y4L2	0.27	0.111379
P05060	0.05	0.021458
O76094	0.01	0.004103
P05387	0.08	0.044021
P11310	0.12	0.117553
Q13423	-0.01	0.002786
Q709C8	0.01	0.004103
Q9NU22	-0.13	0.123939
A5YKK6	-0.18	0.403572
Q13185	-0.12	0.107521
Q9BXK5	-0.04	0.010675
P38159	0.08	0.041528
Q9P265	-0.13	0.110577
P57740	-0.09	0.044021
O00468	0.16	0.300745
P31689	0	0.002158
P20042	0.1	0.077345
O43615	0.1	0.075193
P57721	-0.06	0.013635
Q13451	-0.05	0.019362
O95613	0.03	0.007902
O94905	0.07	0.027863
Q9BQS8	0.06	0.021458
Q9NTJ3	-0.03	0.009148
Q9NX58	0.01	0.003905
P16989	0.02	0.00481
P05556	0.12	0.11452
Q9BZF1	0.11	0.111229
Q13620	-0.1	0.073001
P39023	-0.19	0.439644
Q9HA77	-0.02	0.00481
Q9Y3F4	-0.04	0.010482
P20073	-0.12	0.124052
Q7Z6E9	0.11	0.092036
Q68E01	-0.1	0.054345
P14868	-0.11	0.083136
Q8WVQ1	0.2	0.458537
Q10570	0.05	0.021458
Q15293	0.04	0.010482
O75150	-0.01	0.003504
O76038	0.04	0.010482
P50454	0.11	0.107042
O75439	-0.03	0.006192
Q93008	-0.07	0.021458
P07686	0.18	0.420529
P35611	0.01	0.002158
Q9Y277	-0.13	0.180351
Q16799	0.11	0.075035
P09960	0.01	0.004103
Q9BQ39	-0.12	0.071258
P30837	0.03	0.007824
O96005	0.05	0.017853
P22059	-0.1	0.081351
O14979	0.07	0.024853
P29692	0	0.00011
Q96QK1	-0.07	0.022304
P51608	-0.09	0.061648
Q9BZZ5	0.03	0.006192
P54136	-0.09	0.064065
P78316	-0.1	0.077033
Q14103	0.05	0.018212
O95104	0.05	0.018257
P07355	0.27	1.27712
P21397	0.07	0.024853
Q9UBS4	-0.02	0.005338
Q96JM2	-0.07	0.030165
O00231	-0.04	0.012035
P04264	-0.77	12.333
Q86V81	0.08	0.045014
P26639	-0.02	0.00481
P55327	0.1	0.071258
Q9Y3I0	-0.07	0.024853
P40925	0	0.00011
P62136	0.02	0.00598
Q9UIF9	-0.07	0.021943
P30048	0.07	0.024985
Q96E39	0.12	0.053554
P27695	-0.07	0.024476
Q9Y3B8	-0.05	0.01537
O43837	-0.05	0.019362
P98175	0.09	0.057842
Q8WVM8	-0.03	0.006192
P33993	-0.22	0.639512
Q9NZB2	-0.09	0.05024
P23368	0.1	0.075035
Q8IXI1	-0.1	0.052436
Q9Y6G9	0.07	0.029309
Q9UGP8	0.11	0.104266
O95373	-0.06	0.021458
Q6ZNB6	0.26	0.972606
Q09472	0	0.00011
Q5VU43	-0.01	0.002158
Q9UHB7	0.02	0.006192
Q9C0J8	0.01	0.003905
P09429	-0.07	0.027863
P43686	-0.01	0.000526
P33992	-0.05	0.013635
Q9Y263	0.03	0.009148
P61247	-0.1	0.071341
Q15007	0.19	0.514367
P29590	-0.03	0.00481
Q9UNF1	-0.05	0.01537
Q6PJG2	-0.01	0.004103
O96008	-0.05	0.010675
Q9H4A4	0.01	0.004103
Q9NRR5	-0.02	0.00481
Q9NP58	-0.08	0.029309
Q9H3U1	-0.02	0.004103
P16104	0.1	0.067032
Q96GQ7	-0.2	0.629973
P30414	-0.01	0.002158
Q9NYL9	0.11	0.089414
P04040	0	0.00011
O94913	0.09	0.07078
Q04446	-0.32	1.93515
P08758	-0.12	0.116803
P05388	-0.03	0.006192
Q15269	-0.06	0.021943
P62805	0.03	0.006192
Q14318	0.02	0.00481
Q8WWQ0	-0.26	0.883066
Q13586	0.16	0.272616
Q9UJU6	0.07	0.030427
O94901	-0.11	0.071825
P05166	0.06	0.021458
P56182	0.02	0.004564
Q8IYB3	0.06	0.024853
O00566	-0.09	0.044021
P50502	0.03	0.007824
O00299	0.04	0.010482
Q9BUF5	0.03	0.004103
Q5T200	0.17	0.298243
Q9P2I0	0.21	0.444109
Q13948	0.22	0.292724
Q8IWI9	-0.02	0.004103
Q9UPN4	0.09	0.053258
Q96L91	-0.03	0.005511
P54577	-0.02	0.00481
Q15019	-0.05	0.01537
Q9UBE0	-0.05	0.01537
Q96FW1	0.05	0.01537
Q8NE71	-0.09	0.044083
P23396	-0.24	0.954911
P31937	0.09	0.042539
Q15147	0.02	0.00481
P62195	-0.14	0.177225
O15382	-0.05	0.01537
P30040	0.09	0.053258
P39656	0	0.001247
P13674	0.03	0.006794
Q14444	0.02	0.00481
P37837	0.01	0.002158
Q13523	0.05	0.013723
Q9H6R4	-0.14	0.153179
Q9UHL4	0.09	0.062145
P49189	-0.05	0.01537
Q13427	0.01	0.004103
Q16881	-0.22	0.674934
Q53H12	0.01	0.002158
O94874	0.16	0.287636
Q10713	0.04	0.010482
Q3LXA3	-0.06	0.01537
Q92973	-0.01	0.002158
P05090	0.19	0.432827
Q96HE7	0.22	0.461821
P49257	0.12	0.124052
O00330	0.1	0.072718
Q9H501	0.05	0.017853
P62191	-0.02	0.004564
P08865	-0.01	0.002158
Q6UN15	0.11	0.07078
Q9NY27	-0.08	0.029309
Q8NBS9	0.01	0.002629
P26196	-0.17	0.287936
Q9BZ95	0.03	0.007824
Q14108	-0.01	0.002321
P55795	0.13	0.045554
Q9Y6K1	-0.22	0.496941
P09110	0.13	0.135823
P30622	0.1	0.065924
P24821	0.28	1.09653
P47897	-0.16	0.320481
P55011	0.22	0.751649
P16278	-0.02	0.00481
Q9BVP2	-0.2	0.531205
P48047	0.08	0.044021
P50995	0.01	0.001687
Q8N1G4	0	0.001607
Q9NUJ1	-0.04	0.010482
Q9HAV7	0.06	0.021458
O15014	-0.06	0.016495
Q53SF7	0	0.002158
Q9Y2H0	0.13	0.14706
P09661	-0.03	0.005511
Q7L7L0	0.04	0.010675
A0AVT1	0.05	0.01537
Q9UH99	-0.05	0.010482
Q06124	-0.06	0.021943
Q14692	-0.24	0.860117
Q15637	0.02	0.005511
Q92575	0.11	0.092123
Q5VTR2	0.02	0.00481
Q92785	0.11	0.075193
O95994	0.05	0.01537
Q16698	0.06	0.021458
O95292	-0.03	0.007105
Q96JM3	0	0.002158
Q92925	-0.15	0.196233
Q14671	0.05	0.021458
Q86WB0	-0.04	0.009148
O60271	0.08	0.042579
P24539	0.07	0.021943
O43172	0.09	0.058822
Q8WVM7	-0.2	0.349024
Q6ZRP7	0.16	0.33333
P12236	-0.15	0.216788
Q9UMX0	-0.15	0.189812
P49591	-0.02	0.00481
Q8IZ41	0.05	0.015993
P17858	-0.18	0.400399
O75410	0.08	0.026191
P21127	0	0.001687
P04632	-0.04	0.008108
O95793	0.09	0.061887
Q8IWA0	-0.09	0.029972
P49821	0.04	0.010482
O75534	-0.07	0.030425
Q14166	-0.08	0.023215
Q9H9B4	0	0.00011
Q15046	0.02	0.00481
Q9NTK5	-0.08	0.041528
Q8TD26	-0.14	0.118964
Q9Y2Q0	0.11	0.074609
P52888	0.02	0.005338
O75934	0.03	0.007824
Q6W2J9	-0.09	0.028745
O43776	-0.11	0.103373
P52815	-0.01	0.002158
P38117	0.05	0.01537
P61221	-0.06	0.021458
Q969V3	-0.04	0.010482
Q7L0Y3	-0.08	0.030752
Q9NZ08	0.11	0.083714
P50213	0.11	0.092405
Q4G0N4	0.03	0.007824
P62140	0.17	0.081677
Q8WXI9	0.02	0.005511
P61764	0	0.001829
Q15691	0.03	0.006192
Q13618	-0.13	0.124052
O75179	0.01	0.004103
Q9H3P7	0.08	0.037685
Q8TBA6	0.07	0.024853
Q9P0L0	0.12	0.111229
P12004	0.01	0.004103
P62873	0.01	0.002629
Q69YN4	0.03	0.007824
P61019	0.06	0.021943
Q99567	-0.08	0.024853
Q14004	0.07	0.022265
Q8WVV9	-0.1	0.061365
O96028	-0.03	0.005338
P26440	0.04	0.010482
Q96PC5	0.05	0.018212
Q96KG9	-0.13	0.098422
O60934	0.03	0.009148
P05141	-0.05	0.010482
Q53EL6	-0.04	0.008245
Q14257	0.04	0.010482
Q8TB22	0.01	0.002158
Q99700	0.03	0.006192
P52292	0.05	0.010675
O43493	0.12	0.136551
O95235	-0.05	0.010578
O15230	0.28	1.36305
Q9BYW2	0.03	0.009853
P84243	-0.09	0.044035
P30041	-0.05	0.013635
Q07666	0.09	0.053108
Q07955	0.09	0.053138
Q9Y4W2	-0.07	0.024853
Q9UKY7	-0.03	0.005511
Q4G0J3	-0.05	0.017965
Q13769	0.09	0.05572
P55209	0	0.00011
Q96JJ7	0	0.002158
Q7Z4W1	-0.06	0.021458
Q6NUK1	0.02	0.006192
Q13547	-0.14	0.172459
Q6SZW1	-0.03	0.005338
Q8TDD1	-0.3	1.12292
Q16630	0.05	0.017853
P78310	0.21	0.715387
Q7Z7K6	-0.13	0.150716
Q8WXF1	0.06	0.021943
Q86V48	0.01	0.000734
Q12841	0.25	1.01351
Q9Y6D9	-0.01	0.00221
Q9P275	-0.01	0.002158
Q05682	0.06	0.019326
Q8IW45	-0.05	0.017545
Q2TAY7	0.05	0.013635
P32969	-0.15	0.283579
Q9BYD6	0.02	0.006192
Q12996	-0.04	0.010675
O95299	-0.22	0.681266
P36542	-0.16	0.283579
Q15059	-0.14	0.156425
Q13177	-0.04	0.010482
Q15648	0.06	0.021458
Q8N766	0.07	0.021458
Q5T1M5	0.06	0.021943
Q96T51	0.02	0.006192
Q9UNZ2	-0.04	0.009148
P16152	-0.02	0.006192
P26583	-0.09	0.050467
P62316	0.03	0.006192
P36957	0.09	0.063779
Q14202	-0.07	0.021943
Q96TA2	0.07	0.021943
P45973	0.03	0.007824
O43432	0.01	0.0021
Q5T9A4	0.09	0.044021
Q93084	0.02	0.002158
Q9UBL3	0.03	0.006192
Q9UPQ9	0	0.00011
P36873	-0.26	0.280033
Q9BY44	-0.06	0.019362
Q14165	0.02	0.00481
Q9UNF0	-0.04	0.012231
Q96EY7	-0.03	0.006332
Q9Y5Q9	-0.02	0.004103
Q9ULW0	-0.04	0.011108
Q6PGP7	-0.24	0.702158
P07099	0.13	0.16505
P18124	-0.35	2.43007
Q13283	0.02	0.00481
Q9H361
Q9Y2K7	0.01	0.004103
P25786	-0.23	0.774677
Q15050	-0.03	0.006192
Q9BWF3	0.08	0.044021
Q9BW19	-0.01	0.001247
P35659	-0.03	0.006192
P43490	-0.07	0.022304
Q12824	-0.04	0.012771
Q07866	0.06	0.021458
Q14254	0.15	0.197167
Q9NP81	0.03	0.006192
Q9BTV4	0.03	0.010482
Q14137	-0.08	0.024853
Q9P2K5	0.05	0.019475
P25789	-0.23	0.474196
Q9UHG3	0.01	0.004103
Q15031	-0.07	0.021458
Q00325	-0.21	0.629973
A8CG34	-0.08	0.021943
Q5BKZ1	-0.01	0.002629
P07737	0.1	0.073213
Q13596	0.03	0.010482
P14550	-0.11	0.078399
Q2PPJ7	-0.11	0.065924
Q9ULV3	0.06	0.015871
P60981	-0.09	0.067032
P52788	-0.02	0.00481
Q9Y6D5	-0.06	0.01537
Q15185	-0.05	0.01537
Q92609	-0.04	0.009853
P80303	0.02	0.006192
P35249	0.05	0.011108
P46782	0.01	0.002158
P10253	0.14	0.159124
Q92805	0.17	0.277312
Q09028	-0.03	0.00862
O75151	-0.15	0.215018
Q5SW79	0.07	0.021458
Q6Y7W6	0.11	0.064065
P46977	-0.09	0.06204
O43395	0.08	0.043683
O60318	-0.18	0.307732
Q13123	0.11	0.102507
Q9UBV2	0	0.00011
P49755	0.08	0.051893
P16219	0.16	0.276731
Q9Y5M8	0.03	0.009408
P41250	-0.08	0.025436
Q8IUE6	0	0.001428
Q9NQR4	-0.01	0.001394
P62979	-0.14	0.21374
Q14435	0.01	0.004103
O60664	0.02	0.004297
P00352	0.03	0.006192
P28370	-0.07	0.021943
P83916	0	0.001472
Q6P2E9	-0.02	0.002629
O60884	0	0.001607
P08047	0.02	0.004439
Q8NEZ4	0.01	0.004103
P47756	0.04	0.010675
Q9Y224	0.05	0.01537
Q9NYH9	-0.2	0.367022
P18858	-0.05	0.01537
P62906	-0.02	0.005338
P53367	0.01	0.002158
P52907	0.08	0.029309
Q9HC52	-0.07	0.024853
Q96KM6	-0.18	0.407127
Q7Z3B4	-0.04	0.009408
O00515	0.09	0.067032
Q9Y5J1	-0.22	0.538153
Q9HCD5	0.14	0.16653
Q8TC12	-0.17	0.351187
Q15596	-0.06	0.017545
Q9NPI1	-0.04	0.010482
O75746	-0.21	0.567304
P50897	0.16	0.252677
Q9NYV4	0.05	0.01537
O75947	0.11	0.083714
P61586	0.05	0.021458
O60684	-0.06	0.019362
P21912	0.07	0.029309
P06865	0.16	0.320481
Q9NVA2	-0.1	0.05024
Q9UIJ7	0.05	0.013955
Q06481	0.55	5.49357
O75116	0.02	0.004103
Q53GS9	0.04	0.010482
Q05D32	-0.13	0.113338
P00441	-0.07	0.027293
Q6VMQ6	-0.04	0.010482
Q9H0L4	0.08	0.023288
Q96RU2	0.02	0.005338
O94880	-0.08	0.029309
Q92769	0.02	0.005338
Q9Y3S1	-0.01	0.002629
Q9H078	-0.06	0.017853
Q9BT78	0.1	0.069004
Q99575	-0.16	0.17643
Q9Y2W2	0.1	0.071258
Q9Y6D6	-0.13	0.081351
P12694	0	0.00011
Q06323	-0.01	0.004103
Q8IXI2	-0.06	0.017545
Q96SN8	0.06	0.019794
Q9NR09	0	0.002158
Q7Z589	-0.03	0.006192
Q9HCS7	-0.23	0.615557
O43181	0.09	0.050467
Q06830	0.08	0.03547
Q9Y2W6	0.1	0.069975
O95239	0.06	0.018212
P30050	0.02	0.006192
Q6PL18	-0.08	0.024853
Q12849	-0.02	0.004103
P48444	-0.02	0.005338
Q9Y666	0.14	0.156629
Q04917	0.04	0.010482
Q13228	-0.08	0.027773
O75489	0.06	0.021943
Q9NX63	0.12	0.124052
Q86VM9	0.07	0.022304
Q16555	-0.06	0.021458
Q96BP3	-0.05	0.013635
Q5T8P6	0.06	0.021458
Q7Z3E2	0.06	0.013635
Q9HC38	0	0.00011
Q92552	-0.01	0.003504
Q15437	-0.16	0.220513
Q01105	-0.16	0.282456
Q96RQ3	0.06	0.017382
P62491	-0.06	0.021458
Q9UPT8	-0.01	0.002158
Q10471	0.08	0.04112
Q13724	0.1	0.069975
P37268	0.22	0.494955
Q6ZRS2	0.06	0.021943
P60660	0.13	0.142115
Q8IWZ3	-0.08	0.031615
Q52LJ0	0.05	0.017853
P22392	-0.01	0.002158
Q9NVH0	0.01	0.004297
P12235	-0.16	0.232142
Q9BVK6	0.11	0.106104
Q9Y262	-0.19	0.42252
P21964	0.03	0.006192
Q15717	0.09	0.056686
Q9BXJ9	-0.19	0.39514
O75821	0.04	0.010482
P82933	-0.03	0.00481
P22830	-0.09	0.063779
Q9BXW7	-0.08	0.030427
O43399	-0.02	0.00481
Q9UQR1	0.04	0.009577
Q5JSZ5	0.04	0.010639
O14647	-0.09	0.039276
O43747	-0.12	0.092405
P08133	0.03	0.010482
Q13438	0.01	0.004103
Q9Y5B6	0.05	0.01324
O75306	0.18	0.42252
Q9UHN6	0.18	0.282456
Q9P2R3	-0.03	0.006192
Q13561	0	0.002158
P62701	-0.35	2.53638
Q9BXS5	-0.05	0.010482
O94973	-0.01	0.003504
P43246	-0.03	0.006192
Q562R1	0	0.00011
P26232	0.1	0.011108
Q9UPN9	0	0.00131
Q8N1G0	0.04	0.010482
O43182	-0.01	0.002158
Q7Z5K2	-0.01	0.002629
Q96P16	0.01	0.00481
P84090	0.01	0.002158
P47985	0.09	0.044284
P61158	0	0.00011
Q96GM5	0.02	0.00481
Q9BQ04	0.04	0.00481
P55735	-0.05	0.010675
O00170	0.03	0.007824
O43684	-0.07	0.024853
P40222	0.06	0.021458
O14776	0.06	0.019362
P14735	0.01	0.00289
Q69YQ0	0.1	0.066199
P38432	-0.16	0.209364
Q86UP3	0.12	0.081351
Q9HD45	0.02	0.006192
Q8IYB8	0.03	0.006192
P42696	-0.19	0.345826
Q9UI12	-0.06	0.019475
Q5T0N5	-0.01	0.001853
P46063	-0.1	0.053258
P63241	0.01	0.002158
P15880	-0.2	0.515951
Q9Y5S9	-0.1	0.062145
Q8WW12	-0.05	0.01324
P05165	0.02	0.004103
Q53GS7	0	0.00011
Q71RC2	0	0.00011
P17812	-0.14	0.156629
Q93074	0.06	0.021458
P31949	0.07	0.021943
Q6NUQ4	-0.05	0.012771
Q9BS26	0.11	0.071787
Q5VT66	0.12	0.081406
Q6NXG1	-0.07	0.021943
Q9ULX6	-0.07	0.02313
P55145	0.08	0.044021
Q9Y266	-0.03	0.006192
Q15427	0.11	0.078399
Q9UQB8	0.09	0.044021
Q02878	-0.32	1.90754
Q99805	0.03	0.005839
Q8N3R9	0.1	0.071825
P62241	-0.29	1.57313
P62987	-0.02	0.005338
P21291	-0.11	0.07078
Q8NE62	-0.09	0.044021
O00268	-0.04	0.007028
Q5VUA4	0.06	0.01537
P05198	-0.08	0.02673
Q8NI35	0.13	0.094981
Q8NBF2	-0.02	0.00481
Q93050	0.1	0.066147
Q9UKG1	0.03	0.007824
O75323	0.07	0.030245
P49454	0	0.002158
Q8N201	-0.18	0.296475
P62888	-0.02	0.00481
O75477	0.08	0.030245
A1L0T0	0	0.00011
Q8N4T8	-0.05	0.015993
O14787	-0.01	0.00481
P41091	-0.09	0.053258
Q9NY61	-0.05	0.010675
O75970	0.17	0.227282
Q99549	0.15	0.205263
P43155	0.06	0.017545
Q96QC0	0.11	0.078399
Q86YP4	0.03	0.006192
Q8N0X4	0.04	0.010482
O75362	-0.09	0.030427
Q8TED0	-0.14	0.119465
Q8N8S7	0.09	0.044021
Q969S9	0.06	0.021458
P61604	-0.06	0.021458
Q96AG4	0.2	0.603664
Q96EY1	-0.04	0.010482
P43034	-0.02	0.005338
P08240	0.17	0.232606
Q96TA1	0.03	0.006192
P09972	-0.03	0.005839
Q15003	0.05	0.010715
Q9H0H5	0.04	0.012771
Q96HY7	0.09	0.044021
Q9Y3T9	-0.15	0.22197
Q13151	-0.05	0.01537
Q8TBC4	0.01	0.002786
P24534	0.12	0.082653
Q9NTZ6	-0.01	0.002629
P28290	0.12	0.122475
P35520	-0.01	0.002158
Q15363	0.07	0.028745
O43818	0	0.00011
Q15005	0.1	0.074204
P33316	0	0.002158
O95747	-0.02	0.004297
Q12913	0.05	0.010482
Q8WWY3	0	0.001687
Q8TEQ6	-0.04	0.010482
Q12756	-0.18	0.320481
Q9Y5X3	0.08	0.047178
Q9H9Y6	-0.06	0.017382
Q9Y2B0	0.17	0.343967
P35637	0.13	0.17643
A3KMH1	-0.11	0.068506
Q01518	-0.06	0.022304
Q6NZY4	0.07	0.021458
Q15291	0.06	0.021458
Q9UKL0	0.09	0.061648
Q96C36	-0.01	0.002664
Q13564	0.08	0.039383
Q9P2R7	-0.02	0.00481
P33240	0.01	0.00011
Q99747	0.11	0.082653
Q9BYG3	-0.06	0.02077
Q8N2F6	0.13	0.087101
P18615	0.04	0.012771
P39687	-0.03	0.007105
P17174	-0.08	0.050777
O60306	-0.2	0.407127
Q8NCW5	0.09	0.044795
P56537	-0.16	0.277312
O75717	-0.04	0.010482
P00492	-0.03	0.006192
Q96H55	-0.15	0.164751
O95716	0	0.00076
Q04726	-0.09	0.044021
P61011	0.03	0.006192
Q08380	-0.12	0.079424
Q16822	0.07	0.021943
O94776	-0.21	0.392658
Q9GZS1	0.01	0.003504
O95782	0.04	0.012231
O15381	-0.03	0.010482
Q13111	0	0.000605
P51114	0.03	0.008245
Q14BN4	0.02	0.00481
P19404	-0.05	0.017853
Q9NQT8	0.02	0.00481
Q9NQ29	0.07	0.021943
Q13557	-0.02	0.004103
Q9Y3R5	-0.2	0.44154
Q92794	-0.04	0.010482
O60749	-0.06	0.019794
Q92541	-0.03	0.006192
P31323	-0.02	0.00481
P62753	-0.19	0.484542
Q14689	-0.08	0.038399
P11171	-0.07	0.021458
Q14554	0.05	0.012771
O14967	0.05	0.01537
P49959	0.07	0.021943
P67775	0.07	0.021458
Q9NUQ9	-0.03	0.005338
Q9UQR0	-0.01	0.00011
P04083	0.02	0.006192
Q9NVI1	-0.1	0.056973
Q9NW64	0.09	0.067032
P13796	-0.1	0.056973
P35908	0.21	0.224696
O00411	-0.18	0.319344
Q14241	0.02	0.005338
Q5T3I0	0.06	0.021458
Q9BZE4	-0.34	2.18891
P39748	-0.04	0.007824
P51148	0.12	0.088831
Q96EE3	-0.05	0.01537
Q01581	0.09	0.064065
P98155	0.02	0.006192
P54709	0.04	0.010482
P55769	0.02	0.00481
P15531	0	0.001247
Q96PZ0	-0.09	0.039023
Q6YN16	-0.02	0.005338
Q6L8Q7	0.02	0.004103
P63208	-0.16	0.205263
B5ME19	-0.07	0.030427
Q9Y697	-0.05	0.010482
Q8NC56	0.17	0.319953
Q6XQN6	0.19	0.458291
Q15428	0.11	0.109738
P82673	-0.01	0.003321
Q9NQG5	0.02	0.00481
P51965	0.02	0.006192
Q8N128	0.03	0.00481
Q9HBM0	0.09	0.065924
P12931	-0.05	0.01324
O75396	0.03	0.010482
Q96BJ3	0	0.000605
Q569K4	0.04	0.007824
Q9BZJ0	-0.24	0.712638
Q53F19	-0.01	0.000605
O75182	-0.02	0.004564
P09467	0.02	0.005511
Q92979	-0.11	0.067763
Q01844	-0.05	0.013635
Q969X6	-0.17	0.337986
Q9HBR0	0	0.001607
Q7Z460	0.01	0.002158
Q99848	-0.03	0.009225
Q16625	0.08	0.021943
Q14739	-0.34	2.38033
Q9NYK5	0.02	0.006192
Q96AY3	0.08	0.026191
O14975	-0.23	0.692222
Q14562	-0.17	0.252445
P37198	-0.13	0.082522
Q7Z2T5	-0.12	0.092405
O75436	-0.06	0.01537
Q92520	0.13	0.182357
P08754	0.11	0.111229
O43865	0.07	0.026191
Q99729	0.02	0.00481
O43809	0	0.00011
Q8N7H5	0.1	0.060779
P61020	0.07	0.023288
P78406	-0.14	0.124052
P49585	0.1	0.068589
Q9UBF2	-0.11	0.081351
O43278	0.18	0.348385
O15446	0.04	0.010482
Q9NQC3	0	0.001829
Q12907	0.07	0.024853
Q8TC07	0.03	0.007105
P06454	-0.13	0.155859
P54725	-0.11	0.044021
Q5SRE5	-0.26	0.771094
O60508	0.04	0.008468
Q04837	-0.03	0.009148
O14745	-0.01	0.002158
Q9HDC9	0.05	0.010675
Q86Y82	0.16	0.252838
Q6PCB5	-0.03	0.007105
P27487	0.08	0.044021
Q9NX62	0.12	0.131911
Q92522	0.01	0.002158
O95218	-0.12	0.079341
Q8IXT5	0	0.00011
Q9BTX1	-0.22	0.543356
Q96DB5	0.01	0.004103
O95251	-0.09	0.049552
P10645	0.13	0.159124
Q9Y6E2	-0.12	0.077033
O95197	0.01	0.004103
Q9Y2Z0	0	0.00011
Q9UJC3	0.15	0.17643
Q9BUD6	0.34	2.20677
Q8WXD2	0.21	0.550855
O14617	-0.33	1.54976
Q12904	0.01	0.004103
Q16836	0.06	0.021458
Q6UXV4	-0.03	0.006192
Q7L1Q6	0	0.00011
P52294	-0.1	0.066199
Q9HC78	-0.09	0.047681
Q6P1J9	0.12	0.121432
Q9HCU5	0.03	0.007824
P16949	0.01	0.001607
P05026	0.16	0.277312
Q08209	0.01	0.002158
Q15907	0.21	0.094981
Q53FZ2	-0.1	0.050903
Q9NZW5	0.06	0.021458
Q9Y608	-0.02	0.004103
P26885	0.12	0.095354
Q04760	-0.06	0.018212
Q14677	-0.08	0.03
Q9BW27	-0.16	0.252838
Q14258	0.07	0.021458
Q99615	0.05	0.01537
Q99829	-0.18	0.430337
Q15397	0.08	0.044021
Q9BRP8	-0.02	0.004103
Q9UHD9	-0.13	0.065924
Q9NSD9	-0.11	0.093174
P00387	0.03	0.009408
O75955	0.09	0.046344
Q9Y285	-0.1	0.068589
O75223	-0.08	0.052964
Q86SF2	0.06	0.019475
P46379	-0.13	0.111683
P08708	0.01	0.002158
Q96L73	-0.03	0.005338
Q9BXY0	-0.02	0.005511
Q9NP72	0.13	0.098154
Q9Y4P3	-0.01	0.001607
Q9HC07	0.13	0.158529
Q92665	0.03	0.009408
O00192	0.16	0.307384
P46783	0.03	0.006192
Q96Q89	0.01	0.000651
Q8WUY1	0.13	0.123939
P23919	0.05	0.021442
P53597	0.07	0.023215
Q9NXF1	-0.19	0.307732
O94985	0.5	4.33402
P35914	0.01	0.004103
P39019	-0.02	0.00481
Q9Y2S7	-0.01	0.001607
O75122	0.05	0.01537
Q9Y3Z3	-0.08	0.021943
P05091	0.03	0.007824
P99999	-0.43	4.20276
P30085	0.02	0.004103
Q8WXX5	-0.08	0.021943
P11216	-0.06	0.021458
Q9NV06	-0.11	0.077033
Q7L2J0	-0.13	0.119465
P61160	-0.03	0.007824
Q14119	0.05	0.010675
Q9GZL7	0.01	0.00481
Q00059	0.02	0.00481
Q13442	-0.18	0.434648
O75431	0.08	0.029883
O75521	0.08	0.041528
P25398	0.03	0.006192
Q92610	-0.04	0.007824
Q9BQ67	0.09	0.024853
P62879	0.05	0.010482
Q76FK4	-0.09	0.050467
O00541	-0.26	1.15179
Q8NHP8	0.1	0.071787
O96000	0.32	1.65207
A4D1E9	0	0.00011
Q92793	-0.02	0.006192
Q13367	-0.11	0.071258
Q9Y5K6	0.02	0.00481
Q12857	-0.02	0.006192
P51398	-0.01	0.004103
Q9UHK6	0.03	0.010482
O43396	0.07	0.023215
Q8TCJ2	0.1	0.074821
O15173	0.12	0.08151
O15321	-0.01	0.002158
Q06587	-0.01	0.004103
O75616	-0.01	0.003504
P18621	-0.03	0.006192
Q8NBU5	-0.03	0.006192
Q9BY11	-0.01	0.00011
Q8NFT2	0.04	0.012231
P82979	0.06	0.021458
Q96DG6	-0.07	0.026191
P10155	-0.05	0.013635
P53007	-0.23	0.860117
P78332	0.09	0.053108
P55081	0.23	0.763602
O43660	0.03	0.009148
Q00577	0.01	0.00011
Q8IWU2	0.03	0.009408
Q9P2N5	0.12	0.150764
P13073	0.13	0.149692
O94760	-0.03	0.006192
P27540	-0.05	0.01537
Q9UBU8	0.01	0.002629
P25685	-0.03	0.006192
Q9ULJ8	0.03	0.005511
Q15785	-0.07	0.024853
Q96S52	0.04	0.012225
Q13505	0.06	0.01537
Q9Y6X8	0.02	0.00481
Q96I25	0.11	0.082653
P35527	-0.49	4.69031
Q9H2U1	-0.18	0.307732
Q92688	-0.07	0.021458
O00743	0.03	0.005338
P55010	0.09	0.053258
Q14527	-0.03	0.005338
Q9UKV8	0	0.00011
O00629	0.11	0.046344
A0FGR8	0.02	0.006192
Q16718	0.02	0.005338
P21283	-0.02	0.003648
Q05086	-0.03	0.005338
O43237	0.15	0.236896
P51825	-0.06	0.017545
Q9H8Y8	0	0.00011
Q99674	0.06	0.01537
Q13616	-0.13	0.103373
Q96HY6	0.25	0.941791
O15213	-0.11	0.084905
P62714	-0.08	0.01537
Q9BSC4	-0.22	0.672251
P28799	0.12	0.103684
P20336	0.08	0.021458
P30419	-0.01	0.003504
Q96IZ0	-0.1	0.069975
Q9H115	0.03	0.005338
O00116	0.07	0.024853
Q9Y305	-0.05	0.010675
P84103	0.02	0.00481
P57105	0.18	0.316258
P61964	-0.16	0.224696
Q8TAT6	0.02	0.004564
P05204	0.05	0.019362
P51003	-0.06	0.01537
Q96G03	0.01	0.002629
O75822	0	0.001607
P62495	-0.15	0.136321
Q01085	0.09	0.044021
P09525	0.04	0.011108
O43663	0.1	0.057842
O75940	0.14	0.176872
Q9NX57	0.03	0.007264
P42356	-0.14	0.176872
Q8TB36	-0.02	0.003504
Q8N6T3	-0.01	0.001911
Q27J81	0.14	0.118059
P46109	0.01	0.004103
P52756	0.15	0.16505
P28288	-0.2	0.457658
O43252	-0.03	0.006192
O95140	0.01	0.004103
P10909	0.38	2.16797
P34896	-0.11	0.073213
Q8IYS1	0.05	0.01537
Q641Q2	-0.01	0.001607
P62333	0.04	0.010482
P56192	-0.05	0.01537
Q66K14	-0.1	0.066955
Q9Y6J0	-0.01	0.004564
Q9HD20	-0.01	0.002158
Q01081	0.06	0.021331
P18887	0	0.00011
Q9UKD2	-0.01	0.000526
Q99733	0.03	0.008245
Q4FZB7	-0.11	0.071258
Q9UL46	0.05	0.012771
P63096	0.05	0.012771
O00754	0.13	0.093174
O14744	0.01	0.004103
Q14746	-0.02	0.00481
Q6VY07	0.12	0.119292
Q14696	0.01	0.003504
P60228	-0.33	1.59541
Q16576	0.05	0.01537
Q8NBX0	0.11	0.065924
Q6ZVM7	0.06	0.011108
Q12792	-0.21	0.458537
Q9H7Z7	0	0.00011
Q9BR76	0.06	0.021943
O60812	0.17	0.023288
P26358	-0.04	0.008245
Q9UPN6	0	0.00011
P37108	0.06	0.021458
Q8WUD1	0.02	0.002158
O43264	0.03	0.006192
Q15008	-0.27	1.21357
P09104	0.13	0.097857
Q8WZA9	-0.02	0.004467
Q8NDI1	0.04	0.013148
Q6IN85	-0.02	0.005511
A8MXV4	-0.04	0.010482
P07947	0.03	0.006192
Q9Y5K5	0.01	0.00481
Q9H910	-0.08	0.029309
P04899	0.07	0.018212
O95210	-0.03	0.006192
Q8WXF7	0.05	0.010482
Q14155	0.04	0.010482
P61026	-0.05	0.017407
Q9H9J2	0.11	0.081442
Q9Y6C9	-0.13	0.092405
Q9Y3B7	0.11	0.099232
P61204	-0.12	0.098422
Q53GQ0	0.01	0.004103
Q9NS69	-0.01	0.00481
Q9UL03	0.04	0.010482
P19387	-0.06	0.021458
P08069	0.16	0.316258
Q05519	0.12	0.118059
Q15477	-0.08	0.02507
P0DQW0	0.37	1.25072
Q13136	0.07	0.021943
Q9H6S3	0.01	0.002629
O60568	0.1	0.044021
Q8N5C6	-0.08	0.02507
Q96P70	-0.17	0.290951
Q9Y3P9	0.24	0.865725
Q9Y4E1	0.13	0.021943
Q9NUL3	-0.04	0.010482
P00390	0.03	0.008468
Q16850	-0.28	1.15179
P51116	0.01	0.00011
P10586	0.07	0.021943
Q8NFF5	0.05	0.01643
Q8N8A6	-0.04	0.010482
O15371	-0.21	0.458291
Q96L93	0.07	0.024853
P34913	0.13	0.094981
P62304	0.09	0.064065
Q8N684	0.04	0.010482
Q9UNS2	-0.01	0.002158
Q93034	-0.15	0.215018
P09543	0.06	0.022304
Q9UMZ2	0	0.002158
O60361	-0.69	4.94151
Q5C9Z4	-0.05	0.010675
Q13190	0.05	0.01537
P42566	0.06	0.021458
Q7Z739	-0.07	0.021458
Q9P0J0	0.06	0.017545
Q71UI9	-0.09	0.042054
O43505	0.31	1.47077
O43159	-0.11	0.073001
P20340	0.06	0.02077
Q86W50	-0.02	0.007824
P24666	-0.01	0.004103
Q8TD19	0.06	0.021458
Q8IWA4	0.2	0.418678
O95433	0.13	0.098422
P40938	-0.16	0.268818
Q9H6F5	-0.11	0.065227
Q13153	0.05	0.010675
Q9HCG8	-0.08	0.033115
Q9Y6Y8	-0.01	0.004103
Q5T8D3	0.1	0.057511
Q5T6F2	0.08	0.050467
Q9BZE1	-0.09	0.044795
Q92820	0.02	0.00481
Q96K76	-0.01	0.004564
Q15738	0.11	0.104873
Q96TC7	-0.02	0.00481
P04062	-0.03	0.006192
O14841	-0.02	0.004103
Q02127	0.07	0.021458
Q9Y281	-0.17	0.161689
P53701	-0.02	0.004103
P51648	0.07	0.021943
O75828	0.06	0.01537
Q9H330	0	0.00011
O00161	0.15	0.233278
Q3YEC7	-0.05	0.01537
Q9NXG2	-0.1	0.072718
Q9NXE4	-0.22	0.546974
P20339	0.09	0.042054
Q9ULD9	-0.13	0.113338
Q6P996	0.04	0.010482
Q9NRG9	-0.04	0.010675
Q9Y385	0.15	0.235948
Q9BPX3	-0.05	0.01537
Q9P2K3	-0.03	0.005338
O43736	0.87	13.9135
Q9Y2R4	-0.25	0.680897
Q01469	-0.05	0.01537
O95336	-0.03	0.00481
P23381	-0.03	0.006192
P11182	0.08	0.044021
P32119	0	0.00011
Q9Y2R9	0.07	0.021943
A0MZ66	-0.02	0.00481
Q3ZCQ8	-0.04	0.010482
Q96ME7	-0.06	0.021442
P06493	-0.22	0.57003
Q13029	0	0.00011
P62826	-0.17	0.343819
Q9UBC2	0.03	0.009148
P61289	-0.01	0.002629
P36551	-0.09	0.064391
Q9BPW8	0.04	0.013635
O15126	0.2	0.332494
P17655	-0.1	0.070536
Q8WWI1	0.07	0.024476
O75676	-0.06	0.019362
Q01813	-0.21	0.430337
Q9NR28	0.07	0.03
P61086	0	0.00011
P55201	0.01	0.004103
Q13162	0.05	0.017144
Q8WX92	-0.03	0.006192
P07305	0.08	0.046344
P17612	-0.08	0.027863
Q9GZR2	-0.03	0.006192
O15164	0.03	0.005338
Q12972	0.04	0.010482
P09493	0.02	0.00481
O15119	-0.3	1.16094
P18859	-0.19	0.578379
Q96JB5	0.32	1.90746
O75683	-0.17	0.307732
Q8IU81	-0.08	0.030245
Q8NFH5	-0.11	0.081351
P68036	-0.07	0.022304
P35813	-0.07	0.021458
Q8IWS0	0.01	0.00481
P62487	-0.12	0.107566
Q9H0G5	-0.03	0.006192
Q15021	-0.14	0.168734
P35270	0.03	0.010482
Q8IV36	-0.04	0.010482
Q7Z3U7	-0.17	0.298243
Q01831	-0.07	0.021943
P30049	0.05	0.017545
Q9BQP7	0.1	0.044795
Q13126	-0.03	0.006192
P55317	0.04	0.011886
Q9H582	-0.18	0.285841
Q9UBB9	0.05	0.011333
Q96B26	0.01	0.004103
Q8N3D4	0.04	0.010482
Q14244	-0.01	0.000605
O75153	0.03	0.010482
Q9NYB0	0.06	0.010482
Q9H9P8	0.03	0.009408
P19525	-0.1	0.053258
Q13363	-0.04	0.009148
P10606	-0.01	0.002158
Q15056	0.12	0.122414
Q8NHP6	-0.02	0.004103
P08134	0.04	0.004103
Q5RKV6	-0.01	0.00011
Q9UL63	0.01	0.002158
Q9BRJ2	-0.07	0.02166
Q9Y2Q3	0.09	0.044795
P48739	-0.04	0.008108
Q16513	-0.01	0.004103
Q9UBX3	-0.25	0.674934
Q86XZ4	-0.05	0.015783
Q15436	-0.08	0.025516
P35237	-0.18	0.336466
Q3KQV9	0.02	0.00481
Q8WWK9	0.1	0.053554
Q9UGM6	0.05	0.017545
Q16623	0.13	0.124052
Q13247	0.11	0.069975
Q14149	-0.08	0.03288
Q13895	-0.14	0.168734
Q9C0C9	0.04	0.010482
Q96C01	0.09	0.065924
P51665	0.08	0.023215
Q9NVM9	0.01	0.00481
Q08257	0	0.001472
P35269	0.06	0.021458
O00422	0.01	0.002158
Q9BZK7	-0.07	0.021943
Q96EY8	0.01	0.00481
O15372	-0.02	0.004103
P30405	0.07	0.023215
P48723	0.17	0.331103
Q8WUD4	0.16	0.275689
Q969N2	-0.06	0.017052
Q00169	-0.01	0.003504
Q9NSK0	0	0.002158
Q9HBH5	0.03	0.009853
Q12802	-0.07	0.022756
P40937	-0.06	0.021442
Q9NRY4	-0.03	0.005338
P13807	-0.09	0.048843
Q8TF68	-0.04	0.010482
P50148	0.14	0.119465
P61326	0	0.00011
Q9NRL2	-0.1	0.053258
Q9H936	-0.05	0.010675
Q9H488	0.11	0.08985
P48147	-0.06	0.017545
Q02338	0	0.00011
Q96AQ6	0.13	0.158626
Q9UL25	0.12	0.088156
O60281	0.1	0.074821
P12081	-0.08	0.023188
Q969Z0	-0.09	0.037738
Q9NUQ3	0.02	0.004103
P84098	-0.1	0.067602
Q96PU5	0.08	0.039276
P63092	0.16	0.206547
P41240	-0.2	0.432889
O75844	-0.04	0.010482
P20151	0.18	0.336466
Q13242	0.11	0.077033
P61201	0.22	0.564771
Q12840	0.01	0.00011
P35609	0.15	0.053292
Q9BWS9	-0.07	0.023215
Q9Y2H6	0.12	0.124052
Q9UJ83	0.12	0.071787
P22694	-0.01	0.002158
Q13206	-0.15	0.186677
Q9BRR6	0.06	0.014736
Q96C86	-0.08	0.027293
Q4VC05	-0.13	0.111229
P62829	-0.17	0.418158
Q8NFV4	-0.02	0.004103
Q9Y3A4	-0.13	0.150509
P20338	0.13	0.146707
Q8ND56	-0.04	0.006192
O76062	-0.14	0.150764
Q14C86	-0.04	0.008468
Q15847	-0.12	0.131067
P14927	0.02	0.006192
O43765	-0.01	0.003504
Q9UIA9	-0.42	3.22359
Q9Y3Y2	0.04	0.00654
O00139	0.06	0.022304
Q15417	-0.02	0.00481
Q68CQ4	-0.23	0.714363
O60784	-0.16	0.14015
Q9H814	-0.05	0.010675
Q9UJA5	-0.01	0.001829
Q92766	0.04	0.013635
Q8WTW3	0.07	0.024853
P62750	-0.1	0.074204
Q96RL1	0.09	0.058145
Q7Z7H5	0.06	0.017965
Q5KU26	0.15	0.164751
Q6NUM9	-0.03	0.006192
P30626	-0.22	0.701592
P41227	0.03	0.008468
Q7Z478	-0.1	0.066671
P00568	-0.02	0.00481
Q9P2K2	0.21	0.465972
Q96DF8	0.03	0.006192
P35268	-0.1	0.053258
Q16352	0.01	0.004103
Q6ZWT7	-0.19	0.430337
Q9HB40	0.15	0.196535
Q9HCK8	-0.07	0.022304
Q9Y4G6	0.04	0.006192
Q96A49	-0.06	0.021458
P55263	-0.06	0.015993
P35250	-0.05	0.017545
O95470	-0.09	0.044795
Q96EV2	0	0.00011
Q8WTT2	-0.09	0.031615
Q4LE39	-0.02	0.00481
Q9NXG6	0.26	0.494955
Q9H6T3	0.02	0.005338
O94842	0.07	0.021943
O15400	0.04	0.010482
Q9UNP9	0.07	0.021458
Q15326	-0.19	0.461821
Q9Y5Y6	0.19	0.407127
O15393	-0.05	0.010482
Q9Y606	-0.03	0.00481
O43847	0.01	0.001607
O00217	0.02	0.006192
Q9BVL2	0	0.001472
O14818	-0.31	1.93515
Q14118	0.32	1.88315
P68400	-0.06	0.021943
Q16798	0.11	0.074821
Q13617	-0.04	0.008245
Q9NVH1	0	0.00011
Q16795	-0.31	1.68358
P61006	0.15	0.182357
Q96DV4	-0.08	0.024853
Q8IZH2	-0.04	0.010482
Q9NP61	-0.08	0.031615
Q15286	0.15	0.200378
Q7L4I2	0.02	0.004103
Q5VZ89	-0.02	0.004103
Q9Y2D5	0.02	0.004103
Q92506	0.01	0.002158
P10599	-0.1	0.071787
Q9NX14	-0.09	0.050467
Q9BX68	0.02	0.004564
Q14CX7	-0.16	0.215018
Q9UP83	-0.01	0.002158
Q9NRF8	-0.18	0.320608
Q02978	-0.08	0.037788
Q9Y4H2	-0.04	0.010482
Q8NFQ8	0.02	0.00481
P46108	-0.02	0.004564
P11308	-0.06	0.018212
Q9UKU7	0.04	0.009408
Q8TCT9	0.08	0.044021
Q93052	0.02	0.006192
P55036	0.01	0.004103
Q9H8H2	-0.24	0.789079
P25490	-0.1	0.044021
Q5TC12	0.1	0.071539
P61081	-0.03	0.006192
Q9NQZ2	-0.02	0.00598
P14678	0.01	0.002158
Q5K4L6	0.02	0.004147
Q9P032	0.06	0.021458
P53041	0.02	0.00481
O00519	0.07	0.021458
Q9NQS7	0.03	0.006794
P24468	-0.15	0.180351
Q8NEF9	0.1	0.044795
Q63HN8	-0.21	0.557348
Q53H82	0.01	0.004103
[truncated: 5,574 more rows]
